# Supplementary material for: Insights into the innate immunome of actiniarians using a comparative genomic approach
Source: BMC Genomics. 2016 Nov 2;17:850. doi: 10.1186/s12864-016-3204-2 (PMC5094078; doi:10.1186/s12864-016-3204-2)
Supplement: Additional file 4: — PAML results using the Yang and Nielsen [33] method. PAML results for complete sequences only of TLR, MyD88, NF-κB, TMD-containing NLRs, Novel Gene 1, Novel Gene 2 and Novel Gene 3. (XLSX 46 kb) [file 12864_2016_3204_MOESM4_ESM.xlsx]

## Sheet: Authors info.
Additional File 4 | PAML results using the Yang and Neilsen (2000) method
Insights into the innate immunome of actiniarians using a comparative genomic approach
Chloe A. van der Burg1,2, Peter J. Prentis3,4 Joachim M. Surm1,2 and Ana Pavasovic1,2
1School of Biomedical Sciences, Faculty of Health, Queensland University of Technology, GPO Box 2434, Brisbane, Qld 4000
2Institute of Health and Biomedical Innovation, Queensland University of Technology, GPO Box 2434, Brisbane, Qld 4000
3School of Earth, Environmental and Biological Sciences, Science and Engineering Faculty, Queensland University of Technology, GPO Box 2434, Brisbane, Qld 4000
4Institute of Future Environments, Queensland University of Technology, GPO Box 2434, Brisbane, Qld 4000
Corresponding author: Chloe van der Burg.
Email: chloe.vanderburg@hdr.qut.edu.au

## Sheet: TLR
Yang and Nielsen (2000)
Same species comparisons removed for sequences that are the same
TLR	where: seq 1 = Ab; seq 2 = Ae; seq 3 = At_1; seq 4 = At_2; seq 5 = At_3; seq 6 = At_4; seq 7 = Av; seq 8 = Cp_2; seq 9 = Na; seq 10 = Nv.
seq.	seq.	S	N	t	kappa	omega	dN	+-	SE	dS	+-	SE
2	1	714.2	2075.8	0.6359	2.3104	0.2423	0.1177	+-	0.008	0.4859	+-	0.0402
3	1	718.5	2071.5	0.894	2.3104	0.1803	0.1373	+-	0.0088	0.7613	+-	0.0696
3	2	711.7	2078.3	0.5477	2.3104	0.2187	0.0955	+-	0.0071	0.4368	+-	0.0363
4	1	718.7	2071.3	0.8981	2.3104	0.1792	0.1373	+-	0.0088	0.7664	+-	0.0703
4	2	712	2078	0.55	2.3104	0.2173	0.0955	+-	0.0071	0.4396	+-	0.0366
5	1	718.8	2071.2	0.8967	2.3104	0.1785	0.1367	+-	0.0088	0.7662	+-	0.0703
5	2	712.1	2077.9	0.5488	2.3104	0.2161	0.095	+-	0.0071	0.4395	+-	0.0366
6	1	718.8	2071.2	0.8967	2.3104	0.1785	0.1367	+-	0.0088	0.7662	+-	0.0703
6	2	712.1	2077.9	0.5488	2.3104	0.2161	0.095	+-	0.0071	0.4395	+-	0.0366
7	1	718.3	2071.7	2.4488	2.3104	0.1024	0.2507	+-	0.0127	2.4474	+-	1.8154
7	2	711.6	2078.4	1.4955	2.3104	0.1681	0.2203	+-	0.0116	1.3109	+-	0.1912
7	3	715.7	2074.3	1.8747	2.3104	0.135	0.2364	+-	0.0122	1.751	+-	0.4673
7	4	716	2074	1.9012	2.3104	0.1325	0.2364	+-	0.0122	1.7847	+-	0.5000
7	5	716	2074	1.8991	2.3104	0.1322	0.2358	+-	0.0121	1.7837	+-	0.4991
7	6	716	2074	1.8991	2.3104	0.1322	0.2358	+-	0.0121	1.7837	+-	0.4991
8	1	714.8	2075.2	2.5768	2.3104	0.2061	0.4323	+-	0.0185	2.0974	+-	0.2797
8	2	707.6	2082.4	2.7524	2.3104	0.1771	0.4211	+-	0.0181	2.3784	+-	0.4030
8	3	712.1	2077.9	2.1896	2.3104	0.2645	0.4269	+-	0.0183	1.6138	+-	0.1524
8	4	712.5	2077.5	2.179	2.3104	0.267	0.427	+-	0.0183	1.5992	+-	0.1496
8	5	712.5	2077.5	2.1769	2.3104	0.2665	0.4261	+-	0.0183	1.5989	+-	0.1495
8	6	712.5	2077.5	2.1769	2.3104	0.2665	0.4261	+-	0.0183	1.5989	+-	0.1495
8	7	709.6	2080.4	2.4788	2.3104	0.2229	0.438	+-	0.0186	1.9646	+-	0.2372
9	1	747.6	2042.4	2.2754	2.3104	0.2965	0.4637	+-	0.0196	1.5639	+-	0.1397
9	2	740.9	2049.1	2.3245	2.3104	0.2798	0.4602	+-	0.0195	1.6449	+-	0.1553
9	3	743.1	2046.9	2.263	2.3104	0.2879	0.4548	+-	0.0193	1.5795	+-	0.1429
9	4	743.2	2046.8	2.254	2.3104	0.29	0.4548	+-	0.0193	1.568	+-	0.1408
9	5	743.3	2046.7	2.2514	2.3104	0.2897	0.4539	+-	0.0193	1.5671	+-	0.1407
9	6	743.3	2046.7	2.2514	2.3104	0.2897	0.4539	+-	0.0193	1.5671	+-	0.1407
9	7	743.6	2046.4	2.4744	2.3104	0.2484	0.4566	+-	0.0194	1.8381	+-	0.1975
9	8	741.1	2048.9	1.8604	2.3104	0.1569	0.2554	+-	0.0128	1.6284	+-	0.3551
10	1	738.6	2051.4	3.1293	2.3104	0.2433	0.5721	+-	0.0233	2.3514	+-	0.3810
10	2	733.3	2056.7	3.0177	2.3104	0.2541	0.5679	+-	0.0231	2.2346	+-	0.3291
10	3	734	2056	3.0277	2.3104	0.2616	0.5792	+-	0.0236	2.2137	+-	0.3203
10	4	733.9	2056.1	3.0085	2.3104	0.2645	0.5791	+-	0.0236	2.1897	+-	0.3106
10	5	734.1	2055.9	3.004	2.3104	0.2644	0.5782	+-	0.0235	2.1865	+-	0.3093
10	6	734.1	2055.9	3.004	2.3104	0.2644	0.5782	+-	0.0235	2.1865	+-	0.3093
10	7	739.3	2050.7	3.5305	2.3104	0.1917	0.5559	+-	0.0227	2.8994	+-	0.7756
10	8	743.6	2046.4	2.6983	2.3104	0.3216	0.5758	+-	0.0235	1.7903	+-	0.1860
10	9	755.7	2034.3	2.7042	2.3104	0.326	0.5778	+-	0.0236	1.7725	+-	0.1804
							0.360951		0.0162	1.5845		0.265687

## Sheet: MyD88
Same species comparisons removed for sequences that are the same
MyD88	where: seq 1 = Ab sequence 1; seq 2 = Ab sequence 2; seq 3 = Ae; seq 4 = Ap sequence 1; seq 5 = Ap sequence 2; seq 6 = At_1; seq 7 = At_2; seq 8 = At_3; seq 9 = At_4; seq 10 = Av; seq 11 = Cp_1; seq 12 = Cp_2; seq 13 = Na sequence 1; seq 14 = Na sequence 2; seq 15 = Nv
seq.	seq.	S	N	t	kappa	omega	dN	+-	SE	dS	+-	SE
3	1	148.3	490.7	0.7283	1.9969	0.2057	0.128	+-	0.0173	0.6224	+-	0.1096
3	2	148.3	490.7	0.7283	1.9969	0.2057	0.128	+-	0.0173	0.6224	+-	0.1096
4	1	145.7	493.3	2.8712	1.9969	0.1152	0.3478	+-	0.0324	3.0196	+-	2.0449
4	2	145.7	493.3	2.8712	1.9969	0.1152	0.3478	+-	0.0324	3.0196	+-	2.0449
4	3	144.7	494.3	3.4116	1.9969	0.1014	0.3781	+-	0.0344	3.7309	+-	5.2438
5	1	145.3	493.7	3.6713	1.9969	0.0866	0.36	+-	0.0332	4.1577	+-	9.2153
5	2	145.3	493.7	3.6713	1.9969	0.0866	0.36	+-	0.0332	4.1577	+-	9.2153
5	3	144.3	494.7	3.4258	1.9969	0.1038	0.3872	+-	0.035	3.729	+-	5.2375
5	4	140.1	498.9	0.0718	1.9969	0.5817	0.0207	+-	0.0065	0.0355	+-	0.0164
6	1	152	487	1.2997	1.9969	0.129	0.1662	+-	0.0202	1.2888	+-	0.3892
6	2	152	487	1.2997	1.9969	0.129	0.1662	+-	0.0202	1.2888	+-	0.3892
6	3	151.1	487.9	0.5934	1.9969	0.1829	0.0962	+-	0.0148	0.5259	+-	0.0959
6	4	149.3	489.7	2.9635	1.9969	0.132	0.3895	+-	0.0352	2.9514	+-	1.8478
6	5	149	490	3.4346	1.9969	0.1083	0.3923	+-	0.0353	3.6205	+-	4.4650
7	1	151.6	487.4	1.2394	1.9969	0.1376	0.1661	+-	0.0202	1.2075	+-	0.3250
7	2	151.6	487.4	1.2394	1.9969	0.1376	0.1661	+-	0.0202	1.2075	+-	0.3250
7	3	150.7	488.3	0.556	1.9969	0.2027	0.0961	+-	0.0148	0.4742	+-	0.0844
7	4	148.8	490.2	3.1989	1.9969	0.1174	0.3875	+-	0.0351	3.3019	+-	2.9332
7	5	148.5	490.5	4.7696	1.9969	0.0703	0.3903	+-	0.0352	5.5507	+-	58.2188
7	6	153.7	485.3	0.0333	1.9969	0.2344	0.0062	+-	0.0036	0.0265	+-	0.0133
8	1	151.6	487.4	1.2394	1.9969	0.1376	0.1661	+-	0.0202	1.2075	+-	0.3250
8	2	151.6	487.4	1.2394	1.9969	0.1376	0.1661	+-	0.0202	1.2075	+-	0.3250
8	3	150.7	488.3	0.556	1.9969	0.2027	0.0961	+-	0.0148	0.4742	+-	0.0844
8	4	148.8	490.2	3.1989	1.9969	0.1174	0.3875	+-	0.0351	3.3019	+-	2.9332
8	5	148.5	490.5	4.7696	1.9969	0.0703	0.3903	+-	0.0352	5.5507	+-	58.2188
8	6	153.7	485.3	0.0333	1.9969	0.2344	0.0062	+-	0.0036	0.0265	+-	0.0133
9	1	151.6	487.4	1.2394	1.9969	0.1376	0.1661	+-	0.0202	1.2075	+-	0.3250
9	2	151.6	487.4	1.2394	1.9969	0.1376	0.1661	+-	0.0202	1.2075	+-	0.3250
9	3	150.7	488.3	0.556	1.9969	0.2027	0.0961	+-	0.0148	0.4742	+-	0.0844
9	4	148.8	490.2	3.1989	1.9969	0.1174	0.3875	+-	0.0351	3.3019	+-	2.9332
9	5	148.5	490.5	4.7696	1.9969	0.0703	0.3903	+-	0.0352	5.5507	+-	58.2188
9	6	153.7	485.3	0.0333	1.9969	0.2344	0.0062	+-	0.0036	0.0265	+-	0.0133
10	1	144.8	494.2	2.0833	1.9969	0.1029	0.2333	+-	0.0248	2.268	+-	0.7729
10	2	144.8	494.2	2.0833	1.9969	0.1029	0.2333	+-	0.0248	2.268	+-	0.7729
10	3	144.3	494.7	1.6399	1.9969	0.118	0.2034	+-	0.0227	1.7238	+-	1.0679
10	4	141.5	497.5	2.1247	1.9969	0.1874	0.3613	+-	0.0331	1.9281	+-	0.5072
10	5	141.1	497.9	2.3379	1.9969	0.1634	0.3657	+-	0.0334	2.2383	+-	0.7537
10	6	148.2	490.8	1.749	1.9969	0.1284	0.2264	+-	0.0243	1.7641	+-	1.1492
10	7	147.8	491.2	1.9855	1.9969	0.1052	0.2231	+-	0.0241	2.1204	+-	2.3614
10	8	147.8	491.2	1.9855	1.9969	0.1052	0.2231	+-	0.0241	2.1204	+-	2.3614
10	9	147.8	491.2	1.9855	1.9969	0.1052	0.2231	+-	0.0241	2.1204	+-	2.3614
11	1	142.6	496.4	3.3028	1.9969	0.0971	0.3581	+-	0.0329	3.6869	+-	4.9830
11	2	142.6	496.4	3.3028	1.9969	0.0971	0.3581	+-	0.0329	3.6869	+-	4.9830
11	3	141.9	497.1	3.6726	1.9969	0.0851	0.3613	+-	0.0331	4.246	+-	10.4863
11	4	138.3	500.7	2.0177	1.9969	0.1858	0.3452	+-	0.0319	1.858	+-	0.4696
11	5	137.7	501.3	2.0693	1.9969	0.1785	0.3463	+-	0.032	1.9403	+-	0.5222
11	6	146.5	492.5	3.042	1.9969	0.1096	0.3541	+-	0.0327	3.232	+-	2.6958
11	7	146	493	2.707	1.9969	0.1315	0.3595	+-	0.0331	2.7347	+-	1.4074
11	8	146	493	2.707	1.9969	0.1315	0.3595	+-	0.0331	2.7347	+-	1.4074
11	9	146	493	2.707	1.9969	0.1315	0.3595	+-	0.0331	2.7347	+-	1.4074
11	10	138.2	500.8	3.3458	1.9969	0.109	0.4028	+-	0.0358	3.6966	+-	5.1271
12	1	142.4	496.6	2.474	1.9969	0.1405	0.349	+-	0.0323	2.4832	+-	1.0283
12	2	142.4	496.6	2.474	1.9969	0.1405	0.349	+-	0.0323	2.4832	+-	1.0283
12	3	141.7	497.3	2.3585	1.9969	0.1582	0.3607	+-	0.0331	2.2797	+-	0.7933
12	4	139.1	499.9	2.211	1.9969	0.1439	0.3211	+-	0.0304	2.2317	+-	0.7528
12	5	138.6	500.4	2.3724	1.9969	0.1344	0.3299	+-	0.031	2.4552	+-	1.0054
12	6	146.7	492.3	4.5517	1.9969	0.0695	0.3725	+-	0.0339	5.3597	+-	45.4180
12	7	146.2	492.8	3.437	1.9969	0.1007	0.3763	+-	0.0342	3.7388	+-	5.2711
12	8	146.2	492.8	3.437	1.9969	0.1007	0.3763	+-	0.0342	3.7388	+-	5.2711
12	9	146.2	492.8	3.437	1.9969	0.1007	0.3763	+-	0.0342	3.7388	+-	5.2711
12	10	137.7	501.3	2.5152	1.9969	0.1509	0.3788	+-	0.0342	2.511	+-	1.0839
12	11	135.6	503.4	0.87	1.9969	0.2712	0.1847	+-	0.0212	0.6811	+-	0.1290
13	1	147.2	491.8	2.4048	1.9969	0.1703	0.3777	+-	0.0344	2.2177	+-	0.7188
13	2	147.2	491.8	2.4048	1.9969	0.1703	0.3777	+-	0.0344	2.2177	+-	0.7188
13	3	146.4	492.6	1.7777	1.9969	0.2647	0.3621	+-	0.0333	1.3679	+-	0.2474
13	4	144.1	494.9	2.7391	1.9969	0.1311	0.3659	+-	0.0336	2.792	+-	6.9927
13	5	143.6	495.4	2.0679	1.9969	0.203	0.3662	+-	0.0335	1.804	+-	0.9179
13	6	150.8	488.2	1.818	1.9969	0.2409	0.3475	+-	0.0324	1.4426	+-	0.2675
13	7	150.4	488.6	1.7626	1.9969	0.2539	0.3473	+-	0.0324	1.3681	+-	0.2441
13	8	150.4	488.6	1.7626	1.9969	0.2539	0.3473	+-	0.0324	1.3681	+-	0.2441
13	9	150.4	488.6	1.7626	1.9969	0.2539	0.3473	+-	0.0324	1.3681	+-	0.2441
13	10	142.8	496.2	1.7946	1.9969	0.2397	0.35	+-	0.0324	1.4603	+-	0.2810
13	11	141	498	1.5682	1.9969	0.1635	0.2456	+-	0.0254	1.5015	+-	0.5994
13	12	140.7	498.3	1.4226	1.9969	0.1937	0.2475	+-	0.0255	1.2774	+-	0.3972
14	1	146.4	492.6	2.3112	1.9969	0.1846	0.3829	+-	0.0347	2.0738	+-	0.5998
14	2	146.4	492.6	2.3112	1.9969	0.1846	0.3829	+-	0.0347	2.0738	+-	0.5998
14	3	145.7	493.3	1.7864	1.9969	0.2666	0.3659	+-	0.0335	1.3726	+-	0.2494
14	4	143.5	495.5	3.0823	1.9969	0.1124	0.3704	+-	0.0338	3.2952	+-	17.6691
14	5	143	496	2.2804	1.9969	0.1756	0.3707	+-	0.0338	2.1106	+-	1.7510
14	6	150.2	488.8	1.8258	1.9969	0.243	0.3513	+-	0.0326	1.4459	+-	0.2691
14	7	149.7	489.3	1.7701	1.9969	0.2561	0.3511	+-	0.0326	1.3707	+-	0.2455
14	8	149.7	489.3	1.7701	1.9969	0.2561	0.3511	+-	0.0326	1.3707	+-	0.2455
14	9	149.7	489.3	1.7701	1.9969	0.2561	0.3511	+-	0.0326	1.3707	+-	0.2455
14	10	142	497	1.8047	1.9969	0.2408	0.3537	+-	0.0326	1.4689	+-	0.2848
14	11	140.4	498.6	1.5686	1.9969	0.164	0.2466	+-	0.0255	1.5037	+-	0.6075
14	12	139.9	499.1	1.4417	1.9969	0.1916	0.2499	+-	0.0257	1.3037	+-	0.4191
14	13	145.1	493.9	0.0189	1.9969	0.2919	0.0041	+-	0.0029	0.0139	+-	0.0099
15	1	150.3	488.7	3.5746	1.9969	0.1068	0.4017	+-	0.036	3.7595	+-	5.3436
15	2	150.3	488.7	3.5746	1.9969	0.1068	0.4017	+-	0.036	3.7595	+-	5.3436
15	3	149.5	489.5	2.9241	1.9969	0.1541	0.4267	+-	0.0377	2.7689	+-	1.4545
15	4	148.5	490.5	3.8082	1.9969	0.1383	0.5186	+-	0.0441	3.7502	+-	5.3110
15	5	148.2	490.8	3.8273	1.9969	0.1411	0.5289	+-	0.0449	3.749	+-	5.3066
15	6	152.9	486.1	3.7454	1.9969	0.1206	0.455	+-	0.0397	3.7721	+-	5.3880
15	7	152.5	486.5	5.8712	1.9969	0.0662	0.4484	+-	0.0392	6.7715	+-	292.4710
15	8	152.5	486.5	5.8712	1.9969	0.0662	0.4484	+-	0.0392	6.7715	+-	292.4710
15	9	152.5	486.5	5.8712	1.9969	0.0662	0.4484	+-	0.0392	6.7715	+-	292.4710
15	10	146.5	492.5	3.5865	1.9969	0.1171	0.4382	+-	0.0384	3.7405	+-	5.2771
15	11	145.4	493.6	3.1686	1.9969	0.1675	0.4957	+-	0.0424	2.9594	+-	1.8922
15	12	145.1	493.9	3.6675	1.9969	0.13	0.4853	+-	0.0415	3.7328	+-	5.2506
15	13	149.1	489.9	2.9777	1.9969	0.1996	0.5129	+-	0.044	2.5691	+-	1.1233
15	14	148.3	490.7	3.0019	1.9969	0.1965	0.5134	+-	0.044	2.6125	+-	1.1913
average							0.313997		0.0297792	2.44877		1.1913

## Sheet: NFKB
Same species comparisons removed for sequences that are the same
NF-κB	where: seq 1 = Ab; seq 2 = Ae; seq 3 = At_1_s1; seq 4 = At_1__s2; seq 5 =At_2__s1; seq 6 = At_2__s2; seq 7 = At_3__s1; seq 8 = At_3__s2; seq 9 = At_4__s1; seq 10 = At_4__s2; seq 11 = Av; seq 12 = Cp_1__s1; seq 13 = Cp_1__s2; seq 14 = Cp_2; seq 15 = Na; seq 16 = Nv_s1; seq 17 = Nv_s2; seq 18 = Tel.
seq.	seq.	S	N	t	kappa	omega	dN	+-	SE	dS	+-	SE
2	1	186.9	665.1	0.5146	2.143	0.1043	0.0595	+-	0.0098	0.5705	+-	0.0946
3	1	185.1	666.9	0.6706	2.143	0.0866	0.0679	+-	0.0105	0.7843	+-	0.1340
3	2	178.1	673.9	0.4272	2.143	0.0947	0.0475	+-	0.0086	0.5014	+-	0.0771
4	1	185.1	666.9	0.6706	2.143	0.0866	0.0679	+-	0.0105	0.7843	+-	0.1340
4	2	178.1	673.9	0.4272	2.143	0.0947	0.0475	+-	0.0086	0.5014	+-	0.0771
5	1	184.5	667.5	0.6711	2.143	0.0917	0.0711	+-	0.0107	0.7755	+-	0.1333
5	2	177.5	674.5	0.4208	2.143	0.1053	0.0506	+-	0.0089	0.4809	+-	0.0743
5	3	175.2	676.8	0.0142	2.143	0.2572	0.003	+-	0.0021	0.0115	+-	0.0082
5	4	175.2	676.8	0.0142	2.143	0.2572	0.003	+-	0.0021	0.0115	+-	0.0082
6	1	184.5	667.5	0.6711	2.143	0.0917	0.0711	+-	0.0107	0.7755	+-	0.1333
6	2	177.5	674.5	0.4208	2.143	0.1053	0.0506	+-	0.0089	0.4809	+-	0.0743
6	3	175.2	676.8	0.0142	2.143	0.2572	0.003	+-	0.0021	0.0115	+-	0.0082
6	4	175.2	676.8	0.0142	2.143	0.2572	0.003	+-	0.0021	0.0115	+-	0.0082
7	1	184.9	667.1	0.6661	2.143	0.09	0.0695	+-	0.0106	0.7723	+-	0.1322
7	2	177.9	674.1	0.4167	2.143	0.1023	0.0491	+-	0.0087	0.4795	+-	0.0740
7	3	175.5	676.5	0.0106	2.143	0.1288	0.0015	+-	0.0015	0.0115	+-	0.0081
7	4	175.5	676.5	0.0106	2.143	0.1288	0.0015	+-	0.0015	0.0115	+-	0.0081
8	1	184.9	667.1	0.6661	2.143	0.09	0.0695	+-	0.0106	0.7723	+-	0.1322
8	2	177.9	674.1	0.4167	2.143	0.1023	0.0491	+-	0.0087	0.4795	+-	0.0740
8	3	175.5	676.5	0.0106	2.143	0.1288	0.0015	+-	0.0015	0.0115	+-	0.0081
8	4	175.5	676.5	0.0106	2.143	0.1288	0.0015	+-	0.0015	0.0115	+-	0.0081
9	1	184.9	667.1	0.6661	2.143	0.09	0.0695	+-	0.0106	0.7723	+-	0.1322
9	2	177.9	674.1	0.4167	2.143	0.1023	0.0491	+-	0.0087	0.4795	+-	0.0740
9	3	175.5	676.5	0.0106	2.143	0.1288	0.0015	+-	0.0015	0.0115	+-	0.0081
9	4	175.5	676.5	0.0106	2.143	0.1288	0.0015	+-	0.0015	0.0115	+-	0.0081
10	1	184.9	667.1	0.6661	2.143	0.09	0.0695	+-	0.0106	0.7723	+-	0.1322
10	2	177.9	674.1	0.4167	2.143	0.1023	0.0491	+-	0.0087	0.4795	+-	0.0740
10	3	175.5	676.5	0.0106	2.143	0.1288	0.0015	+-	0.0015	0.0115	+-	0.0081
10	4	175.5	676.5	0.0106	2.143	0.1288	0.0015	+-	0.0015	0.0115	+-	0.0081
11	1	187.1	664.9	1.0915	2.143	0.0558	0.0772	+-	0.0112	1.3826	+-	0.4319
11	2	180.1	671.9	0.8552	2.143	0.0554	0.0619	+-	0.0099	1.1173	+-	0.2418
11	3	178.1	673.9	0.9213	2.143	0.0648	0.0764	+-	0.0111	1.1799	+-	0.2706
11	4	178.1	673.9	0.9213	2.143	0.0648	0.0764	+-	0.0111	1.1799	+-	0.2706
11	5	177.6	674.4	0.8916	2.143	0.0709	0.0796	+-	0.0113	1.1234	+-	0.2448
11	6	177.6	674.4	0.8916	2.143	0.0709	0.0796	+-	0.0113	1.1234	+-	0.2448
11	7	177.9	674.1	0.8845	2.143	0.0699	0.078	+-	0.0112	1.1163	+-	0.2410
11	8	177.9	674.1	0.8845	2.143	0.0699	0.078	+-	0.0112	1.1163	+-	0.2410
11	9	177.9	674.1	0.8845	2.143	0.0699	0.078	+-	0.0112	1.1163	+-	0.2410
11	10	177.9	674.1	0.8845	2.143	0.0699	0.078	+-	0.0112	1.1163	+-	0.2410
12	1	182.7	669.3	2.9786	2.143	0.0505	0.1974	+-	0.0191	3.9061	+-	5.8853
12	2	175.8	676.2	2.9146	2.143	0.0475	0.1892	+-	0.0185	3.9815	+-	6.6327
12	3	173.6	678.4	2.8467	2.143	0.0522	0.202	+-	0.0193	3.8676	+-	5.7377
12	4	173.6	678.4	2.8467	2.143	0.0522	0.202	+-	0.0193	3.8676	+-	5.7377
12	5	173.2	678.8	2.8352	2.143	0.0517	0.1999	+-	0.0191	3.8658	+-	5.7310
12	6	173.2	678.8	2.8352	2.143	0.0517	0.1999	+-	0.0191	3.8658	+-	5.7310
12	7	173.5	678.5	2.8445	2.143	0.0522	0.202	+-	0.0192	3.867	+-	5.7356
12	8	173.5	678.5	2.8445	2.143	0.0522	0.202	+-	0.0192	3.867	+-	5.7356
12	9	173.5	678.5	2.8445	2.143	0.0522	0.202	+-	0.0192	3.867	+-	5.7356
12	10	173.5	678.5	2.8445	2.143	0.0522	0.202	+-	0.0192	3.867	+-	5.7356
12	11	175.8	676.2	2.8589	2.143	0.0497	0.1927	+-	0.0187	3.8771	+-	5.7737
13	1	182.7	669.3	2.9786	2.143	0.0505	0.1974	+-	0.0191	3.9061	+-	5.8853
13	2	175.8	676.2	2.9146	2.143	0.0475	0.1892	+-	0.0185	3.9815	+-	6.6327
13	3	173.6	678.4	2.8467	2.143	0.0522	0.202	+-	0.0193	3.8676	+-	5.7377
13	4	173.6	678.4	2.8467	2.143	0.0522	0.202	+-	0.0193	3.8676	+-	5.7377
13	5	173.2	678.8	2.8352	2.143	0.0517	0.1999	+-	0.0191	3.8658	+-	5.7310
13	6	173.2	678.8	2.8352	2.143	0.0517	0.1999	+-	0.0191	3.8658	+-	5.7310
13	7	173.5	678.5	2.8445	2.143	0.0522	0.202	+-	0.0192	3.867	+-	5.7356
13	8	173.5	678.5	2.8445	2.143	0.0522	0.202	+-	0.0192	3.867	+-	5.7356
13	9	173.5	678.5	2.8445	2.143	0.0522	0.202	+-	0.0192	3.867	+-	5.7356
13	10	173.5	678.5	2.8445	2.143	0.0522	0.202	+-	0.0192	3.867	+-	5.7356
13	11	175.8	676.2	2.8589	2.143	0.0497	0.1927	+-	0.0187	3.8771	+-	5.7737
14	1	182.9	669.1	2.9757	2.143	0.05	0.1955	+-	0.019	3.9065	+-	5.8870
14	2	175.9	676.1	2.8599	2.143	0.048	0.1873	+-	0.0184	3.8983	+-	5.9376
14	3	173.7	678.3	2.8436	2.143	0.0517	0.2001	+-	0.0191	3.868	+-	5.7393
14	4	173.7	678.3	2.8436	2.143	0.0517	0.2001	+-	0.0191	3.868	+-	5.7393
14	5	173.3	678.7	2.832	2.143	0.0512	0.198	+-	0.019	3.8662	+-	5.7324
14	6	173.3	678.7	2.832	2.143	0.0512	0.198	+-	0.019	3.8662	+-	5.7324
14	7	173.6	678.4	2.8413	2.143	0.0517	0.2	+-	0.0191	3.8674	+-	5.7371
14	8	173.6	678.4	2.8413	2.143	0.0517	0.2	+-	0.0191	3.8674	+-	5.7371
14	9	173.6	678.4	2.8413	2.143	0.0517	0.2	+-	0.0191	3.8674	+-	5.7371
14	10	173.6	678.4	2.8413	2.143	0.0517	0.2	+-	0.0191	3.8674	+-	5.7371
14	11	175.9	676.1	2.8651	2.143	0.0502	0.1947	+-	0.0188	3.8775	+-	5.7753
15	1	195.3	656.7	2.3303	2.143	0.0811	0.2159	+-	0.0205	2.6632	+-	1.1090
15	2	189.3	662.7	3.1227	2.143	0.0547	0.2151	+-	0.0203	3.9324	+-	5.9884
15	3	186.8	665.2	2.4869	2.143	0.0725	0.2179	+-	0.0204	3.0043	+-	1.7701
15	4	186.8	665.2	2.4869	2.143	0.0725	0.2179	+-	0.0204	3.0043	+-	1.7701
15	5	186.6	665.4	2.5314	2.143	0.0716	0.2198	+-	0.0205	3.0697	+-	1.9301
15	6	186.6	665.4	2.5314	2.143	0.0716	0.2198	+-	0.0205	3.0697	+-	1.9301
15	7	186.9	665.1	2.4858	2.143	0.0725	0.2178	+-	0.0204	3.0028	+-	1.7665
15	8	186.9	665.1	2.4858	2.143	0.0725	0.2178	+-	0.0204	3.0028	+-	1.7665
15	9	186.9	665.1	2.4858	2.143	0.0725	0.2178	+-	0.0204	3.0028	+-	1.7665
15	10	186.9	665.1	2.4858	2.143	0.0725	0.2178	+-	0.0204	3.0028	+-	1.7665
15	11	188.8	663.2	3.1023	2.143	0.0532	0.2093	+-	0.0199	3.9307	+-	5.9815
15	12	184.6	667.4	1.3079	2.143	0.0553	0.0928	+-	0.0124	1.6767	+-	0.7859
15	13	184.6	667.4	1.3079	2.143	0.0553	0.0928	+-	0.0124	1.6767	+-	0.7859
15	14	184.7	667.3	1.3008	2.143	0.0545	0.0911	+-	0.0123	1.6712	+-	0.7769
16	1	211.4	640.6	1.8466	2.143	0.1715	0.2799	+-	0.0244	1.6323	+-	0.2861
16	2	206.9	645.1	2.32	2.143	0.1189	0.2763	+-	0.0241	2.323	+-	0.6940
16	3	205.8	646.2	2.9362	2.143	0.0829	0.2666	+-	0.0235	3.2143	+-	2.2223
16	4	205.8	646.2	2.9362	2.143	0.0829	0.2666	+-	0.0235	3.2143	+-	2.2223
16	5	205.5	646.5	2.8807	2.143	0.0852	0.2675	+-	0.0235	3.1401	+-	2.0175
16	6	205.5	646.5	2.8807	2.143	0.0852	0.2675	+-	0.0235	3.1401	+-	2.0175
16	7	205.8	646.2	2.9428	2.143	0.0818	0.2644	+-	0.0234	3.2314	+-	2.2732
16	8	205.8	646.2	2.9428	2.143	0.0818	0.2644	+-	0.0234	3.2314	+-	2.2732
16	9	205.8	646.2	2.9428	2.143	0.0818	0.2644	+-	0.0234	3.2314	+-	2.2732
16	10	205.8	646.2	2.9428	2.143	0.0818	0.2644	+-	0.0234	3.2314	+-	2.2732
16	11	206.7	645.3	3.5526	2.143	0.0707	0.2826	+-	0.0245	3.9985	+-	6.2555
16	12	203	649	2.319	2.143	0.1379	0.3105	+-	0.0261	2.252	+-	0.6396
16	13	203	649	2.319	2.143	0.1379	0.3105	+-	0.0261	2.252	+-	0.6396
16	14	203.1	648.9	2.3138	2.143	0.1384	0.3105	+-	0.0261	2.2433	+-	0.6324
16	15	212.1	639.9	1.9308	2.143	0.216	0.3381	+-	0.0278	1.5655	+-	0.2628
17	1	213.4	638.6	5.317	2.143	0.3441	1.1995	+-	0.0969	3.4861	+-	16.2069
17	2	207.2	644.8	4.0847	2.143	0.6828	1.2233	+-	0.0996	1.7916	+-	0.3529
17	3	204.4	647.6	4.5734	2.143	0.5025	1.2318	+-	0.1006	2.4514	+-	0.8237
17	4	204.4	647.6	4.5734	2.143	0.5025	1.2318	+-	0.1006	2.4514	+-	0.8237
17	5	204.3	647.7	4.5655	2.143	0.5168	1.2431	+-	0.1021	2.4057	+-	0.7768
17	6	204.3	647.7	4.5655	2.143	0.5168	1.2431	+-	0.1021	2.4057	+-	0.7768
17	7	204.5	647.5	4.5533	2.143	0.5224	1.2446	+-	0.1023	2.3826	+-	0.7536
17	8	204.5	647.5	4.5533	2.143	0.5224	1.2446	+-	0.1023	2.3826	+-	0.7536
17	9	204.5	647.5	4.5533	2.143	0.5224	1.2446	+-	0.1023	2.3826	+-	0.7536
17	10	204.5	647.5	4.5533	2.143	0.5224	1.2446	+-	0.1023	2.3826	+-	0.7536
17	11	206.5	645.5	4.4339	2.143	0.6195	1.2865	+-	0.1078	2.0766	+-	0.5068
17	12	201.7	650.3	5.9475	2.143	0.2608	1.1864	+-	0.0975	4.5493	+-	13.1663
17	13	201.7	650.3	5.9475	2.143	0.2608	1.1864	+-	0.0975	4.5493	+-	13.1663
17	14	201.8	650.2	5.8628	2.143	0.268	1.1867	+-	0.0976	4.4278	+-	11.1990
17	15	211.5	640.5	4.2963	2.143	0.5965	1.2261	+-	0.1024	2.0556	+-	0.4876
17	16	228.1	623.9	4.3843	2.143	1.0642	1.4854	+-	0.1441	1.3959	+-	0.2772
18	1	193.2	658.8	2.316	2.143	0.0818	0.2177	+-	0.0205	2.662	+-	1.1131
18	2	187	665	3.0713	2.143	0.0531	0.2085	+-	0.0198	3.9233	+-	5.9525
18	3	185.4	666.6	3.0402	2.143	0.0525	0.2057	+-	0.0196	3.917	+-	5.9278
18	4	185.4	666.6	3.0402	2.143	0.0525	0.2057	+-	0.0196	3.917	+-	5.9278
18	5	185	667	3.0372	2.143	0.053	0.2075	+-	0.0197	3.9151	+-	5.9206
18	6	185	667	3.0372	2.143	0.053	0.2075	+-	0.0197	3.9151	+-	5.9206
18	7	185.3	666.7	3.0378	2.143	0.0525	0.2056	+-	0.0196	3.9164	+-	5.9256
18	8	185.3	666.7	3.0378	2.143	0.0525	0.2056	+-	0.0196	3.9164	+-	5.9256
18	9	185.3	666.7	3.0378	2.143	0.0525	0.2056	+-	0.0196	3.9164	+-	5.9256
18	10	185.3	666.7	3.0378	2.143	0.0525	0.2056	+-	0.0196	3.9164	+-	5.9256
18	11	187	665	3.0528	2.143	0.051	0.2003	+-	0.0193	3.9235	+-	5.9532
18	12	182.8	669.2	2.0059	2.143	0.0354	0.0978	+-	0.0127	2.7587	+-	6.7624
18	13	182.8	669.2	2.0059	2.143	0.0354	0.0978	+-	0.0127	2.7587	+-	6.7624
18	14	182.9	669.1	1.9672	2.143	0.0355	0.0961	+-	0.0126	2.7033	+-	6.0305
18	15	194.9	657.1	1.2984	2.143	0.081	0.1204	+-	0.0144	1.4863	+-	0.2485
18	16	210.4	641.6	1.9055	2.143	0.1959	0.3155	+-	0.0265	1.6104	+-	0.2791
18	17	211.7	640.3	4.5235	2.143	0.4978	1.2056	+-	0.0987	2.4219	+-	0.7792
average							0.293775		0.026897	2.47132		2.95591

## Sheet: TMD containing NLRs
Same species comparisons removed for sequences that are the same
TMD-containing NLRs			where:	seq 1 = Ab; seq 2 = Ap_s1; seq 3 = Ap_s2; seq 4 = At_2; seq 5 = At_4; seq 6 = Cp2_s1; seq 7 = Cp_2_s2; seq 8 = Cp_2_s3; seq 9 = Cp_2_s4
seq.	seq.	S	N	t	kappa	omega	dN	+-	SE	dS	+-	SE
2	1	631.3	2080.7	2.9966	2.1019	0.3561	0.703	+-	0.0282	1.9741	+-	0.2545
3	1	630.1	2081.9	3.0238	2.1019	0.3513	0.7053	+-	0.0283	2.0078	+-	0.2659
3	2	659.5	2052.5	0.0245	2.1019	0.4072	0.006	+-	0.0017	0.0148	+-	0.0048
4	1	583.5	2128.5	0.639	2.1019	0.4563	0.1695	+-	0.0098	0.3715	+-	0.0340
4	2	621	2091	2.8959	2.1019	0.4078	0.7244	+-	0.029	1.7764	+-	0.2000
4	3	619.8	2092.2	2.9107	2.1019	0.4004	0.7228	+-	0.0289	1.8052	+-	0.2075
5	1	582.9	2129.1	0.6412	2.1019	0.4516	0.1695	+-	0.0098	0.3753	+-	0.0343
5	2	620.5	2091.5	2.911	2.1019	0.4023	0.7241	+-	0.0289	1.8001	+-	0.2061
5	3	619.3	2092.7	2.9263	2.1019	0.3949	0.7226	+-	0.0289	1.8299	+-	0.2142
6	1	590.3	2121.7	2.6968	2.1019	0.4712	0.7225	+-	0.0288	1.5332	+-	0.1513
6	2	625.7	2086.3	3.1184	2.1019	0.4777	0.8301	+-	0.0337	1.7377	+-	0.1898
6	3	625	2087	3.1924	2.1019	0.4445	0.8262	+-	0.0335	1.8588	+-	0.2211
6	4	579.1	2132.9	2.8694	2.1019	0.3506	0.6854	+-	0.0272	1.9549	+-	0.2594
6	5	578.4	2133.6	2.8899	2.1019	0.3444	0.6851	+-	0.0272	1.9893	+-	0.2711
7	1	610.8	2101.2	2.5483	2.1019	0.2909	0.5484	+-	0.0223	1.8851	+-	0.2312
7	2	646.3	2065.7	2.7773	2.1019	0.4346	0.7067	+-	0.0285	1.6261	+-	0.1624
7	3	645.2	2066.8	2.7598	2.1019	0.438	0.7048	+-	0.0284	1.6091	+-	0.1591
7	4	600.9	2111.1	2.4653	2.1019	0.3164	0.5557	+-	0.0225	1.7565	+-	0.1983
7	5	600.4	2111.6	2.4566	2.1019	0.3184	0.5555	+-	0.0225	1.745	+-	0.1955
7	6	609.1	2102.9	3.2413	2.1019	0.202	0.5725	+-	0.0232	2.834	+-	3.7300
8	1	610.8	2101.2	2.5483	2.1019	0.2909	0.5484	+-	0.0223	1.8851	+-	0.2312
8	2	646.3	2065.7	2.7773	2.1019	0.4346	0.7067	+-	0.0285	1.6261	+-	0.1624
8	3	645.2	2066.8	2.7598	2.1019	0.438	0.7048	+-	0.0284	1.6091	+-	0.1591
8	4	600.9	2111.1	2.4653	2.1019	0.3164	0.5557	+-	0.0225	1.7565	+-	0.1983
8	5	600.4	2111.6	2.4566	2.1019	0.3184	0.5555	+-	0.0225	1.745	+-	0.1955
8	6	609.1	2102.9	3.2413	2.1019	0.202	0.5725	+-	0.0232	2.834	+-	3.7300
9	1	617.1	2094.9	3.3136	2.1019	0.1867	0.5547	+-	0.0225	2.9713	+-	0.9328
9	2	650.6	2061.4	2.8251	2.1019	0.4298	0.7144	+-	0.0288	1.662	+-	0.1693
9	3	650	2062	2.806	2.1019	0.442	0.7181	+-	0.0289	1.6245	+-	0.1616
9	4	606.2	2105.8	3.7841	2.1019	0.1476	0.5507	+-	0.0223	3.73	+-	2.5589
9	5	605.6	2106.4	3.6971	2.1019	0.1528	0.5505	+-	0.0223	3.6039	+-	2.1663
9	6	612.5	2099.5	2.4115	2.1019	0.4692	0.6403	+-	0.0258	1.3645	+-	0.1204
9	7	633.9	2078.1	2.7629	2.1019	0.2008	0.4771	+-	0.02	2.3761	+-	1.5218
9	8	633.9	2078.1	2.7629	2.1019	0.2008	0.4771	+-	0.02	2.3761	+-	1.5218
average							0.599018		0.0243912	1.87203		0.618232

## Sheet: Novel gene 1
Same species comparisons removed for sequences that are the same
Novel gene 1		where: seq 1 = At_4; seq 2 = Na; seq 3 = Ap; seq 4 = Cp_2; seq 5 = Cp_1; seq 6 = At_3; seq 7 = Ae; seq 8 = Nv.
seq.	seq.	S	N	t	kappa	omega	dN	+-	SE	dS	+-	SE
2	1	925.2	2848.8	1.6518	1.9597	0.1086	0.1828	+-	0.0088	1.6831	+-	0.1458
3	1	927	2847	1.7823	1.9597	0.0905	0.1713	+-	0.0085	1.8928	+-	0.1895
3	2	937.7	2836.3	1.4001	1.9597	0.1056	0.1503	+-	0.0079	1.4236	+-	0.1048
4	1	917	2857	1.6106	1.9597	0.1096	0.1805	+-	0.0088	1.6473	+-	0.1400
4	2	928.3	2845.7	0.8423	1.9597	0.0857	0.0775	+-	0.0054	0.904	+-	0.0786
4	3	929.6	2844.4	1.3257	1.9597	0.1102	0.1478	+-	0.0078	1.3416	+-	0.0950
5	1	916.5	2857.5	1.6362	1.9597	0.1079	0.1813	+-	0.0088	1.6805	+-	0.1460
5	2	928	2846	0.8467	1.9597	0.0862	0.0782	+-	0.0055	0.9079	+-	0.0795
5	3	929.2	2844.8	1.3397	1.9597	0.1098	0.149	+-	0.0078	1.3576	+-	0.0969
5	4	919.7	2854.3	0.0072	1.9597	0.257	0.0014	+-	0.0007	0.0055	+-	0.0024
6	1	913.2	2860.8	0.0008	1.9597	0	0	+-	0	0.0011	+-	0.0011
6	2	925.5	2848.5	1.6581	1.9597	0.1081	0.1828	+-	0.0088	1.6911	+-	0.1472
6	3	927.3	2846.7	1.7904	1.9597	0.09	0.1713	+-	0.0085	1.9029	+-	0.1919
6	4	917.3	2856.7	1.6022	1.9597	0.1104	0.1805	+-	0.0088	1.6351	+-	0.1379
6	5	916.9	2857.1	1.6274	1.9597	0.1087	0.1814	+-	0.0088	1.6677	+-	0.1436
7	1	914.7	2859.3	0.2773	1.9597	0.0953	0.028	+-	0.0032	0.2938	+-	0.0226
7	2	926.9	2847.1	1.6112	1.9597	0.1112	0.1812	+-	0.0088	1.6299	+-	0.1362
7	3	928.8	2845.2	1.7955	1.9597	0.0885	0.1693	+-	0.0084	1.9133	+-	0.1943
7	4	918.8	2855.2	1.6151	1.9597	0.1088	0.1798	+-	0.0087	1.6525	+-	0.1408
7	5	918.4	2855.6	1.6104	1.9597	0.1095	0.1802	+-	0.0087	1.6455	+-	0.1396
7	6	915.1	2858.9	0.2786	1.9597	0.0948	0.028	+-	0.0032	0.2955	+-	0.0227
8	1	968.2	2805.8	2.1677	1.9597	0.141	0.282	+-	0.0117	1.9994	+-	0.2122
8	2	970.8	2803.2	1.9563	1.9597	0.2018	0.3233	+-	0.0128	1.6016	+-	0.1285
8	3	975.4	2798.6	2.2704	1.9597	0.1623	0.3242	+-	0.0129	1.9981	+-	0.2111
8	4	967.6	2806.4	2.0657	1.9597	0.1729	0.3093	+-	0.0124	1.7886	+-	0.1627
8	5	967.9	2806.1	2.0779	1.9597	0.1717	0.3096	+-	0.0124	1.803	+-	0.1656
8	6	968.3	2805.7	2.1558	1.9597	0.1422	0.282	+-	0.0117	1.9836	+-	0.2080
8	7	969.2	2804.8	2.3966	1.9597	0.1262	0.2876	+-	0.0118	2.2784	+-	0.3028
average							0.175736		0.00827143	1.45089		0.133832

## Sheet: Novel gene 2
Same species comparisons removed for sequences that are the same
Novel gene 2		where: seq 1 = At_2; seq 2 = At_3; seq 3 = At_4; seq 4 = Ap; seq 5 = Na; seq 6 = Nv.
seq.	seq.	S	N	t	kappa	omega	dN	+-	SE	dS	+-	SE
4	1	470.8	1554.2	2.159	1.7453	0.0837	0.2031	+-	0.0128	2.4252	+-	0.5248
4	2	470.7	1554.3	2.1623	1.7453	0.084	0.2039	+-	0.0128	2.4275	+-	0.5263
4	3	470.8	1554.2	2.159	1.7453	0.0837	0.2031	+-	0.0128	2.4252	+-	0.5248
5	1	477	1548	1.8752	1.7453	0.0954	0.1934	+-	0.0124	2.0261	+-	0.3127
5	2	476.9	1548.1	1.8743	1.7453	0.0949	0.1925	+-	0.0124	2.0278	+-	0.3135
5	3	477	1548	1.8752	1.7453	0.0954	0.1934	+-	0.0124	2.0261	+-	0.3127
5	4	469.6	1555.4	1.7639	1.7453	0.0674	0.1397	+-	0.0102	2.0727	+-	0.3344
6	1	489.7	1535.3	2.3342	1.7453	0.1434	0.3183	+-	0.0172	2.2196	+-	0.3951
6	2	489.6	1535.4	2.3382	1.7453	0.1436	0.3192	+-	0.0173	2.2225	+-	0.3965
6	3	489.7	1535.3	2.3342	1.7453	0.1434	0.3183	+-	0.0172	2.2196	+-	0.3951
6	4	487.8	1537.2	2.4874	1.7453	0.1461	0.3443	+-	0.0182	2.3568	+-	0.4720
6	5	490.6	1534.4	2.6436	1.7453	0.1356	0.3463	+-	0.0183	2.554	+-	0.6072
average							0.247958		0.0145	2.25026		0.426258

## Sheet: Novel gene 3
Same species comparisons removed for sequences that are the same
Novel gene 3		where: seq 1 = Ap; seq 2 = Cp_2; seq 3 = Nv.
seq.	seq.	S	N	t	kappa	omega	dN	+-	SE	dS	+-	SE
2	1	807.2	2834.8	1.6523	1.4644	0.1125	0.2004	+-	0.0094	1.7814	+-	0.1765
3	1	877.3	2764.7	4.736	1.4644	0.0918	0.4668	+-	0.017	5.0826	+-	12.8399
3	2	878.1	2763.9	4.7239	1.4644	0.0905	0.46	+-	0.0167	5.0833	+-	12.8456
average							0.375733		0.0143667	3.98243		8.62067
