# Supplementary material for: Insights into the innate immunome of actiniarians using a comparative genomic approach
Source: BMC Genomics. 2016 Nov 2;17:850. doi: 10.1186/s12864-016-3204-2 (PMC5094078; doi:10.1186/s12864-016-3204-2)
Supplement: Additional file 5: — Alignment used for CniFL genes phylogenetic analysis. (FASTA 4 kb) [file 12864_2016_3204_MOESM5_ESM.fasta]

>Adi_FCN1
SLRGEQGERG ---------G NKGTQGPKGE KGDSC---LV APHLHSASET CNARFEGQLR
YEKK-----E INN------- ---------- ---FRAYCDM TTSGGYATF- --NPIKNNSM
FVGNKVNHSY RF
>Nv_CniFL1
GPRGYSGDRG GIPGDMGPRG AKGDKGDRGE PGETGPRVLV TPTILTVTEN SSASFYCASY
GKPKPSITWD RGEYECTARN HVASAEGVVR LIVFDVYCDM ETSGGYGRFR IENEANKYRL
SVCAVDLTGG WW
>Cp_CniFL1
GSKGSRGIRG GPPGYIGAIG LKGDKGDPGP PGADGPKVIA SPMLMSVKEN DTAVFICATS
GDPKPAVTWD SGQYECVGRN HLGYDDATVE LLVFQVYCDM DTDSGFARFR VEDESQKYRL
LVCANDLNGA WW
>Cp_CniFL2
GSKGSRGIRG GPPGYIGAIG LKGDKGDPGP PGADGPKVIA SPMLMSVKEN DTAVFICATS
GDPKPAVTWD SGQYECVGRN HLGYDDATVE LLVFQVYCDM DTDSGYARFR VEDESQKYRL
LVCANDLNGA WW
>At_CniFL1
GPRGGTGHRG GVPGTTGQKG DKGDKGEPGY SVASSPKVIA TPTIMSIVEN NTAVFICATQ
GTPKPSVYWD SGEYECVARN YLGLAEAIVE LLVFKVYCDM ETNGGYARFR MESEMKKYRL
TVCAIDLTGS WW
>Mus_Fcn1
GPKGEAGAKG GIPGKEGPTG PKGNQGEKGI RGEKG----- ---------- ---SQSCA--
---------- ---------- ---------- ---LTVLCDM DTDGGYSSFQ IQGEAEKYKL
ILCAMGYHGA WW
>Hs_FCN1
GPKGEAGVIG GAPGKAGPVG PKGDRGEKGM RGEKG----- ---------- ---SQSCA--
---------- ---------- ---------- ---LTVLCDM DTDGGYKSFK VADEAEKYKL
VLCAEKFQGA WW
>Av__CniFL1
GRRGRRGPRG GIPGLKGDPG QNGVPGPRGM PGQKGPSVVI SPSHFTVNES KSAIINCSAS
GYPKPVSVWD SGIYQCKASS ILGKVNTTAR LVVFQVYCDM TTDGGFGSFK IGKESDNYRL
NVCAVMKKGA WW
>Av_CniFL2
GSRGSKGPRG GDPGESGKTG PIGNPGPRGM PGPKGPQVMV SPPRLIVNES QSAIFHYSVR
GNPQPLFGWD SGIYQCNVSS ILGKALATTR LVVFQVYCDM TTDGGYGSFS VGNEKNKYRL
RVCAKLFFGG WW
>At_CniFL2
GTRGRRGPKG GDPGERGETG PIGHPGPRGM SGPKGPRVMI SPPHLIVNES QSALFHYSIR
GNPQPLFGWD SGIYQCNASS ILGKALATTR LVVFQVYCDM TTDGG----- ----------
---------- --
>At_CniFL3
GTRGRRGPKG GDPGERGETG PIGHPGPRGM SGPKGPRVMI SPPHLIVNES QSALFHYSIR
GNPQPLFGWD SGIYQCNASS ILGKALATTR LVVFQVYCDM TTDGGYNTFR VDDERNKYTL
TVCAALFTGA WW
>Ab_CniFL1
GSRGKTGSRG GDPGERGQTG PFGPPGPQGM MGPKGPRVMI SPPHLIVNES QSAIFHYSVR
GNPQPLFGWD AGIYQCNATS ILGKALDTTR LVVFKVYCDM TTDGGYNTFS VDDERNKYTL
TVCAIQFKGA WW
>Ab_CniFL2
GSRGKTGSRG GDPGERGQTG PFGPPGPQGM MGPKGPRVMI SPPHLIVNES QSAIFHYSVR
GNPQPLFGWD AGIYQCNASS ILGKALATTR LVVFQVYCDM TTDGGYNTFS VDDERNKYTL
TVCAIQFKGA WW
>Na_CniFL1
GNRGEKGRRG GPRGLKGDTG KAGTPGPRGK PGLKGPSAVI SSSHLIVNES KSAILLCFAS
GYPQPALEWD AGVFQCQASN IIGKAQTMLT LEVFQVYCDM TTDGGYGSFR IGDESDKYRL
TACAVTYTGA WW
>Adi_CniFL3
GTKGKNGKKG GSQGEVGPKG QKGNMGLPGI PGAKGPTVAV SPRKLTVNEG RSTSFQCSVT
GNPNPVIVWD AGIYRCSASN ILGNAHEDTQ LVVFNVYCDM RTDGGYGQFN IGDEQAKYRL
EVCAVSYTGA WW
>Adi_CniFL4
GTKGKNGKKG GSRGEVGPKG QKGNMGPPGI PGAKGPTVAV SPAKLTVNEG RSASFQCSVT
GNPNPVIVWD AGIYRCSATN VLGNAHEDTQ LVVFDVYCDM HTDGGYGGFN IGDEQAKYRL
EVCAEEYTGA WW
>Adi_CniFL2
GQRGRNGNKG GPQGIIGQKG QKGDVGPLGM HGAKGPAVAV SPTKLTVNEG RSASFQCSVT
GNPQPAVTWD AGIYRCSATN ILGNAQEDTQ LVIFDIYCDM RTDGGYGGFN IGDEQAKYRL
EVCAVSFTGA WW
>Adi_CniFL5
GQRGRNGNKG GIMGPRGIIG QKGDVGPQGM PGAKGPTVAV SPAKLTVNEG SSASFQCSVT
GNPEPAVTWD AGIYRCSATN ILGNAKKDTQ LVVFDVYCDM RTDGGYGQFY IGDEKDRYRL
KVCAKTNSGG WW
>Av_CniFL3
GYRGLRGKEG GPRGPKGEKG HQGMPGLNRK LQP--PHIYV EPSSKIVNES ETAVFKCLSS
GYPEPVITWD KGLYQCEAKN IFATNQRNVY LAVFQVYCDM TTDGGYGSFS VGSESSKYRL
GVCAKKYTGA WW
>At1_CniFL8
GPRGDKGERG GPPGRRGQKG EKGEIGRKGK RGEKGPHVIV FPPTMVINEN QTAIFNCLVH
GYPEPVIGWD TGTYRCQAKN VLGTKQKTVY LAVFEVYCDM TTDGGYGSFM IRSESQKYTM
NICARKHSGA WW
>At3_CniFL9
GPRGDKGERG GPPGRRGQKG EKGEIGRKGK RGEKGPHVIV FPPTMVINEN QTAIFNCLVH
GYPEPVIGWD TGTYRCQAKN VLGTKQKTVY LAVFQVYCDM TTDGGYGSFS VGSASDKYRL
KVCALEYTGA WW
>At2_CniFL7
GPRGDKGERG GPPGRRGQKG EKGEIGRKGK RGEKGPHVIV FPPTMVINEN QTAIFNCLVH
GYPEPVIGWD TGTYRCQAKN VLGTKQKTVY LAVFQVYCDM TTDGGYGSFS VGSEGSNYRL
SVCARKYSGA WW
>AtCniFL4
GPRGDKGERG GPPGRRGQKG EKGEIGRKGK RGEKGPHVIV FPPTMVINEN QTAIFNCLVH
GYPEPVIGWD TGTYRCQAKN VLGTKQKTVY LAVFQVYCDM TTDGGYGSFS VGSEGSKYRL
SVCAHKWKGA WW
>AtCniFL5
GPRGRRGKRG GPPGAKGKKG DRGLQGARGM PGSKGPDVII SPPSLVVNEG QTAVFHCSSS
GYPTPEIGWD TGSYKCHARN LLGTARKTVR LTVFQVYCDM TTDGGYGSFS VGSEGSNYRL
SVCASSYTGA WW
>AtCniFL6
GPRGRRGKRG GPLGPKGEKG NRGVQGPRGM RGSKGPDVII SPSSLVVNEG QTAILKCWVS
GNPKPVIGWD TGSYKCHARN LLGTAQQTVR LTVFQVYCDM TTDGGYGSFS VGSEGSKYRL
SVCAHKWKGA WW
>Adi_CniFL1
GEKGQE---- GIPGPPGNLG PRGEPGPRGP VGPSGPTIAT PGIVLTVKIA DTVSLQCKAM
GLPVPEITWD AGMYVCQAMN ALGKAKSTTM LTVFQVFCNM TDKGGYGWWV SRDGQKMM--
--CNCDANDL TW
>Ap_CniFL1
GRRGRQGPMG GPPGPMGRRG PRGLPGPPGI HGPRGPTISV PPKDLILNES DTTIMKCLVK
GHPTPKITWD AGRYTCTAKS VLGVARASAD LIVFSVYCDM SDKGGYAWWV SRDGIRQE--
--CNNVGSSG KW
>Cp_CniFL3
GRKGATGPPG GPKGIMGEQG PPGPIGPAGP QGPKGPSILV SPKNVVVNNS DTPRLKCIAK
GNPLPKVTWD SGVYTCTAAS VLGKAMASTM LIVFTVFCDM TDKGGYGWWV SRDNVRQD--
--CYNGGSG- -W
>Ap_CniFL3
GRRGKRGPPG GPKGLSGQSG PPGPPGPPGP TGPKGPSILV PPKDHVVNKS DTALLKCVAK
GNPAPKVTWD QGMYTCTARS ALGVAMASSH LTVFTVYCDM TDKGGWGWWV SRDGVRQD--
--CFNGGSG- -W
>Ap_CniFL2
GPRGKEGPPG GPKGLSGQSG PPGPPGPPGP TGPKGPSILV PPKDHVVNKS DTALLKCVAK
GNPAPKVTWD QGMYTCTARS ALGVAMASSH LTVFTVYCDM TDKGGWGWWV SRDGVRQD--
--CFNGGSG- -W
