# Supplementary material for: Insights into the innate immunome of actiniarians using a comparative genomic approach
Source: BMC Genomics. 2016 Nov 2;17:850. doi: 10.1186/s12864-016-3204-2 (PMC5094078; doi:10.1186/s12864-016-3204-2)
Supplement: Additional file 6: — Alignment of NACHT domains from metazoan species. (FASTA 36 kb) [file 12864_2016_3204_MOESM6_ESM.fasta]

>SPU_013619NLRD
---VVARGRTGSGKTTFLLKLSSDWA--------------KDAVAVFLLQ---LRKLD---------HTSNFGAAVVDQLLPKK--------DFTPQFIEEFAEK--N--QKRVVVLLDGYDEFKGKGLDQ------------------KNCGNIVKML--RKEYLPFVQI------LITTRPG-RVGDFI---------KLEGHFTNEYRHLQITGF-SS--QDIDAYV-KKI
>SPU_003539
---ILISAPAGRGKTTAVAKMAYDWV-------------LKHLPLLFVVK---FRNTS---------QLTSIGEAIKSQLLNDV-------DDLTPEGLESFIRA--N--QEICHIILDGLDEYAGISSSE-----------------QSSRSNIVSVI--RYEEFTECRV------VVTTRPH--LENFF---------N-QAELPRVYTKMWIEGF-SR--ESSRDYI-DKF
>SPU_010091
-------------------------------------------------------QLT------------SIGEAIKTQLLSDV-------DDLTPEGLESFIRK--N--QDICHIILDGLDEYAGISSSN-----------------QSLVSNIVNVI--RWEEFPECRV------LVTTRPH---LESF---------FNQAELSRVYTKMWIEGF-SR--ESSRDYI-DKF
>AB094095_1_NOD5
---VVLYGTVGTGKSTLVRKMVLDWC-------------LPAFELLIPFS---CEDLS-----SLGPAPASLCQLVAQRYTPLK-------------EVLPLMAA--A--GSHLLFVLHGLEHLNL-DFRL-----AGTGLCSDPEEPQEPAAIIVNLL--RKYMLPQASI------LVTTRPS--AIGRI-------------PSKYVGRYGEICGF-SD--TNL-----QKL
>gi_28436379_gb_AY154468_1_NALP13
---IVLVGRAGVGKTTLAMRAMLHWA-------------QQRFSYVFYLS---CHKIR------------YMKETTFAELISLD-------WPDFDAPIEEFMSQ-----PEKLLFIIDGFEEIIISESRS--ESLDDGSPCTDWYQELPVTKILHSLL--KKELVPLATL------LITIKTW--FVRDL------------KASLVNPCFVQITGF-TG--DDLRVYF-MRH
>gi_19387133_gb_AF479747_1_NALP4
---VIIQGPQGIGKTTLLMKLMMAWS-------------RDRFLYTFYFC---CRELR-------ELPPTSLADLISREWPDPA------------APITEIVSQ-----PERLLFVIDSFEELQG-GLNE-----PDSDLCGDLMEKRPVQVLLSSLL--RKKMLPEASL------LIAIKPV--CPKEL------------RDQVTISEIYQPRGF-NE--SDRLVYF-CCF
>gi_28436371_gb_AY154464_1_NALP9
---VVLEGPDGIGKTTLLRKVMLDWA-------------KDRFTFVFFLN---VCEMN------------GIAETSLLELLSRD-------WPESSEKIEDIFSQ-----PERILFIMDGFEQLKF-NLQL------KADLSDDWRQRQPMPIILSSLL--QKKMLPESSL------LIALGKL--AMQKH------------YFMLRHPKLIKLLGF-SE--SEKKSYF-SYF
>gi_28436373_gb_AY154465_1_NALP10
---VVLQGSAGTGKTTLARKMVLDWA-------------PGRFDYVFYVS---CKEVV-----------LLLESKLEQLLFWCC--------GDNQAPVTEILRQ-----PERLLFILDGFDELQRPFEEK-----------LKKRGLSPKESLLHLLI--RRHTLPTCSL------LITTRPL--ALRNL------------EPLLKQARHVHILGF-SE--EERARYF-SSY
>gi_19387135_gb_AF479748_1_NALP6
---VVLQGPAGIGKTMAAKKILYDWA---------------QVDFAFFMP---CGELL----------ERPGTRSLADLILDQC--------PDRGAPVPQMLAQ-----PQRLLFILDGADELPALGGPE-------AAPCTDPFEAASGARVLGGLL--SKALLPTALL------LVTTRAA--APGRL------------QGRLCSPQCAEVRGF-SD--KDKKKYF-YKF
>gi_30348947_tpg_BK001112_1_NOD3
---SITIGVAGMGKTTLVRHFVRLWA-------------GKDFSLVLPLT---FRDLN------------THEKLCADRLICSV-------FPHVGEPSLAVAV------PARALLILDGLDECRTPLDFS------NTVACTDPKKEIPVDHLITNII--RGNLFPEVSI------WITSRPS--ASGQI-------------PGGLVDRMTEIRGF-NE--EEIKVCL-EQM
>Na_1
---ILVEGCPGIGKSLFCKKLVQEWA--QDKIFDHNRDDVPDFKFTFLVT---LRHLN-----VLGERHINIVDLLNLSSMIDQ-------DVMINNSIIEYVLQ--H--PEELLLIFDGYDEYQDRQKMG---SVLENVFASDPKEKMPAPVLISKIL--RKKMLIDSVV------MVTSRPA--QTNDF-------------NDFQFDRYVVIDGF-SG--ERIEEYV-RKH
>At_4__2
---ILLIGKAGIGKSLFCRKIVRDWADDKLFEEEEDAKSAPDFRFAFLLT---FRQLN-----SLGDKALTLKDVLKHSPILDD-------HSIIGNDVFEIISK--D--PEKVLIMLDGYDEYAHRGSIV---GHFEANYQNDPNEEMPVPALIAKLL--KGKIWKKSVV------LVTSRPG--EASSL------------EENVNFDAKAEIKGF-ST--SQVLGYV-KKY
>At_1__2
---ILLTGKAGIGKSLFCRKLVRDWSHNRLFEEGQENAKVPDFQFVFMLT---FCQLL-----EEEEKRFDLCDILNQSSLLNE-------HLVIDESLLQYMID--N--PEKLLIILDGYDEYKHREKIT---EDFETRYPNDPHEKIPVPALIAKIM--KGKMLNGAVV------LISSRPG--EAEEL-------------KKIVFDVRCDIQGF-SS--LQVLEYI-EKY
>Av_1
---ILTVGKPGIGKTLFCRKVVRDWA-HGRLFLKNEEGIVSDFQICFPLT---FRQLS-----LLGKEKMNLREILNCSSVLDK-------QSIIDEMVFQFLVE--N--PDKLLIIFDGYDEYRHRDEII---GDFETKFPNDPCQRMPVPAMVAKLL--KGKIFRESVV------MVTSRPG--QADRL------------LDEVDFETKVEILGY-SS--PQVLEYI-RKY
>Ae_1
---ILVIGKPGIGKTLFCQKLIRDWA-RNRLFDEDSKSETPDFKFAYLLT---FRQLS-----FHEDDTFNLMELLNRSSLLEE-------YSLVDNVLFEYILH--H--QEKILVILDGYDEYSKRDDIV---NKSEEKYPNDPRIRMPVSAICSKLI--KSKIMRESVV------LMTSRPA--EADEL-------------GDVSFDEYVEITGF-SS--KQVKEYI-EKY
>At_1__1
-------------------------------------------MFAYLLT---FRQLS-----FHEGDTFNLMELLNRSSLLEE-------YSLVDNVLFEYMLH--H--KEELLVIMDGYDEYSKRDEIV---NQSEEKYPNDPRNRMPVSAMCSKLI--KGKIMRESVV------LVTSRPA--ESDEL-------------GQVNFDEYVEITGF-SS--KQVREYI-EKY
>At_2__2
------------------------------------------------------------------------MELLNRSSLLEE-------YSLVDNVLFEYMLH--H--KEELLVIMDGYDEYSKRDEIV---NQSEEKYPNDPRNRMPVSAMCSKLI--KGKIMRESVV------LVTSRPA--ESDEL-------------GQVNFDEYVEITGF-SS--KQVREYI-EKY
>Ap_3
---ILIIGQNGIGKSSLCTKLLSHWS-------EGELNCVQEFEHAFLFR---FRHLN-----SKSMENISLKEFLGKAEHSIG---------ELDDDTLQYILN--N--AEKILIIFDGLDEFECIDDSL--DVERDYAGFNGVNDKIPVSALFVKLL--QKKFLRGATV------VTTTRPN--TFDTV------------PSFIRFDKILEIERF-QD--NDVKDFV-DKF
>Ap_4
---ILIIGQNGIGKSSLCTKLLSHWS-------EGELNCVQEFEHAFLFR---FRHLN-----SKSMENISLKEFLGKAEHSIG---------ELDDDTLQYILN--N--AEKILIIFDGLDEFECIDDSL--DVERDYAGFNGVNDKIPVSALFVKLL--QKKFLRGATV------VTTTRPN--TFDTV------------PSFIRFDKILEIERF-QD--NDVKDFV-DKF
>Cp_2__1
---ILIVGRPGIGKSLLCTKMIREWI------QGTLQNTDNAFEYVFLFK---FEKFN---RTGDEEHKMSLKNLIAHAEFSNE--------GLVDPSVLQLIID--N--PKNILFIFDGLDEYKYRERIK--GNHQFKMLDKPINTDMPVSSLYYKLI--KSELLCGATV------VTTTRPD-ILVESN---------------LRFHKVVEILGF-SPDEDKIESYA-YKF
>jgi_Nemve1_209080_fgenesh1_pg_scaffold_101000007
---VLVVGRPGIGKTMMCTRLLRLWA--------------SSDEVALSIA---FRNVS-------STSNINIRDLLTLSTTTQG------LDDNEISYILNYITA--N--PSKLILYLDGVDEFSS-RSNI----SQSEDSERSTDGKMAPHILFRKIW--SRELLDKATV------ITTTRPT--AVECL----------RNLPKDCLNRTVEILGF-SF--KQVKDYV-TKF
>jgi_Nemve1_212132_fgenesh1_pg_scaffold_150000013
---VLVVGRPGIGKTMMCTRLLRLWA--------------SSDEVALSIA----RNVS-------STSNINIRDLLTLSTTTQG------LDDNEISYILNYITA--N--PSKLILYLDGVDEFSSRSNIS-----QSEDSERSTDGKMAPHILFRKIW--SRKLLWEATV------ITTTRPT--AVECL----------RELPEDCLNRTVEILGF-SF--EQVKDYV-TKF
>jgi_Nemve1_212122_fgenesh1_pg_scaffold_150000003
---VLVVGRPGIGKTMMCTRLLRLWA-------------SDEVALSI------ARNVS-------STSDINIRDLLTLSTTTQG------LDDNEISYILNYITA--N--PSKLILCLDGVDEFSSRSNIS----QSEDLDLRSTDGKMAPHILFRKIW--SRKLLCEATV------ITTTRPT--AVECL----------RELPEDCLNRTVEILGF-SF--EQVKDYV-TKF
>jgi_Nemve1_212130_fgenesh1_pg_scaffold_150000011
-------------------RLLRLWA--------------SSDEVALSIA----RNVS-------STSDINIRDLLTLSTTTQG------LDDNEISYILNYITA--N--PSKLILCLDGVDEFSSRSNIS----QSEDLDLRSTDGKMAPHILFRKIW--SRKLLCEATV------ITTTRPT--AVECL----------RELPEDCLNRTVEILGF-SF--EQVKDYV-TKF
>Ab_3
---IMIIGRPGIGKSLLCLKILRDWA--CGKIFNEETEAGECFQFVYLFK---FRHFN-------SDEKMNLQQLLGKDQFSGA----------FPNEVYNWILS--H--PEKVLLIFDGLDEFSNKENIL-----KEEKFGNNPAEMIPFSALYSKLV--LGKLLEGATV------VTTSRPT--ALSYL-----------SFPNETFDRTLEALGF-NS--QQIGKYV-ERF
>Ab_2
---VLIVGCPGTGKTLLCKKVLRDLS-----KGEGPQEEDKKFLHLLLFH---FRNFN-----PEEMKSMSLQTLLSRGKYSEG---------KLDEEIFQFILE--H--PDKILLVFDGLDELKDHEKCM---EEEENHAGNGVADVMPFSALYVKLV--KGKMLKGATV------LTTTRPY--AIDSV-------------EGLPFDRTVEILGF-ST--EKVKEYC-SKF
>At_2+4__1
---ILIVGCPGIGKTLLCKKLLRELS-----KREEKQEEPKKFRLLFLFH---FRNFN-----SEEMKSMSLQTLLSHSVYSEG---------ELDAEIFQWIIE--H--PDEILLVFDGLDEFKDHEKCM---DEENRHPGNGVTDVMPFAALYVKLV--TGKILLGATV------LTTARPF--AINSV-------------GGLKFDREVGILGF-ST--EKVKEYC-AKF
>Cp_2__2
---ILIVGRPGIGKSLLCTKIMRKWS-----KGTMFQNTTKVFKYLFLFR---FRHLN------SIETTLSLREFLGKAEHSVE---------NIDSVFQSIFEA-----AKEVLIVFDGLDEYKDHEKLI----KDEFPAFNHVTDKMPVSCLYVKLL--EKKLLAGATV------VTTTRPH--TVKSV-------------KEVWFDRDVEILGF-TP--EKVKLYIDKDC
>Cp_2__3
---ILIVGRPGIGKSLLCTKIMRKWS-----KGTMFQNTTKVFKYLFLFR---FRHLN------SIETTLSLREFLGKAEHSVE---------NIDSVFQSIFEA-----AKEVLIVFDGLDEYKDHEKLI----KDEFPAFNHVTDKMPVSCLYVKLL--EKKLLAGATV------VTTTRPH--TVKSV-------------KEVWFDRDVEILGF-TP--EKVKLYIDKDC
>Cp_2__5
---VLIVGRPGIGKSLLSTKIIREWS-----KGTLFGDTEKSFKYVFLFR---FRHFN-----SENMKNMSLKELFSRSEFSAG---------AIHKSVFESIIN--E--ADKVLLIFDGLDEFKQRGNLL--KDETEVKVKNDPTDVIPVSALYVKLI--QNDLLSGATI------LTTTRPH--AVECV-----------RSIGLDNYRVVEIMGF-TP--DKVESYV-KNF
>adi_v1_15689
---VLVVGRPGIGKTSFSTKFLRLWA-------------DKHFNFAFLLK---FRRFN------NENANLSLRDLMARSETVQS----------LDDAVWDFIKQ--E--PTKVLLIFDGLDEYSR-KEDI--VVHHDSPYKNCVEEKMPLSVLYNKLA--EGKLLPGASI------LTTTRPT--AVKCV-------------LHLRFQRTVEIRGF-TS--DDVKEYV-KNF
>adi_v1_08528
---VLVVGRPGIGKTSLTTKMGRLWA-------------DENYKVVFLVK---FRRFN-------DGAKLSLRELLAGAETVQC----------LDDSVWKFVQN--E--STKVLLIFDGLDEYSR-KEEM----NTQEDYKNNVEEKMPISVLYKKLA--EGKLLRGASI------LATTRPT--AVKYV-------------KDVNFQRTVEILGF-TS--ENVQDYV-KNF
>adi_v1_08809
---VLVVGRPGIGKTSLSTMMLRLWA---------------HFKIVFLVK---FRRFN-----------DNVELSLHELLARAE------TVQRLDDSVLDFVQN--E--PTKVLLIFDGLDEYSRKEDIS--AQEDDSTYKNHVEEKMPLSVLFNKLV--EGKLLRGASI------LTTTRPK--AVEFV-------------VHVYFQRTVEILGF-TS--TNVKEYV-QRF
>adi_v1_10299
---VLVVGRPMIGKTSLSTKMLRSWA-------------SAHFDVVFLVK---FRRFN-------DNAELSLRELLARAETVQH----------LDDAVWDFIKS--E--SAKVLLIFDGLDEYSRKKEIN-----TQEDYKNNVEEKMPVSVLYNKLA--EGKLLRGASL------LTTTRPK--AVEFV-------------EHVNFQRIVEIRGF-AS--QHVEEYV-EKF
>gi_836908_gb_U18259_1_CIITA
---IAVLGKAGQGKSYWAGAVSRAWA--------------PQYDFVFSVP---CHCLN------RPGDAYGLQDLLFSLGPQPL---------VAADEVFSHILK--R--PDRVLLILDAFEELEA-QDGF-----LHSTCGPAPAEPCSLRGLLAGLF--QKKLLRGCTL------LLTARPR-GRLVQS--------------LSKADALFELSGF-SM--EQAQAYV-MRY
>AF126484_1_NOD1
---IFILGDAGVGKSMLLQRLQSLWA---------------GVKFFFHFR---CRMFS----CFKESDRLCLQDLLFKHYCYPE---------RDPEEVFAFLLR--F--PHVALFTFDGLDELHS-DLDL-----SRVPDSSCPWEPAHPLVLLANLL--SGKLLKGASK------LLTARTG-IEVPRQ----------------FLRKKVLLRGF-SP--SHLRAYA-RRM
>HsNLRC2_NACHT_trunc
---VLVVGEAGSGKSTLLQRLHLLWA---------------AGQFVFPFS---CRQLQ------CMAKPLSVRTLLFEHCCWPD---------VGQEDIFQLLLD--H--PDRVLLTFDGFDEFKFRFTDR--------ERHCSPTDPTSVQTLLFNLL--QGNLLKNARK------VVTSRP---AAAFL--------------RKYIRTEFNLKGF-SE--QGIELYL-RKR
>gi_28866920_gb_AF389420_1NOD4
---TVLLGKAGMGKTTLAHRLCQKWA---------------CFQALFLFE---FRQLN------LITRFLTPSELLFDLYLSPE---------SDHDTVFQYLEK--N--ADQVLLIFDGLDEALQPMGPD---------------GPGPVLTLFSHLC--NGTLLPGCRV------MATSRPG-KLPACL---------------PAEAAMVHMLGF-DG--PRVEEYV-NHF
>Lotgi1_152683NLRD
---VILEGESGSGKSTLAAMMTYQWA-------------SEYYRFMILVD---AELLE-----------GNVRKSIYQQTILES-------SKITFDEFWETLES--Y--DEDVVLVIDGFTGGRS---------------------------ELCKLI--DGTHLLKSAV------LVMVSPN-----------------------------------IS-------------
>NV22937_NV22937_NaNLRx
---VSVEGGPGSGRTSLCLRLLYQWA-------------SGGPALALIVP---LRELR----------GGGLLSYLARELFPRG-----GPLAEAIQQVWRTLQL--L--EDRLLFLLDGYDECARASLGE-----------------------AAELL--EGRLFPEARL------LLTCAPG--DAAAL--------------GPLVQRRLHLAGL-EW--ARVERLC-VAY
>AAEL007079_AAEL007079_AeNLRX
--------------SALALRILHAWS--------------QPVALALFIP---LNELK-----------GSLASYVAKELLPRGTQNPFASGFGGFNAAWNSLES--L--KSKLLIVLDGYDVQSKSRKNK------------------SVQKDVTDLL--EGRLFPEARV------ILISVTS--SCGEL-------------------------------------------
>CPIJ007364_CPIJ007364_CuNLRX
--------------STLALRILHGWS-------------GQPVALALFVP---LNELR-----------GSISSYVAKELLPRGPQNPFASGFGGFNAAWSSLES--L--KSKLLIVLDGYDVQSKSRKNK------------------TVQKDVADLL--EGRLFPEARV------ILISVTS--SCSEL--------------------------L----------------
>pfu_aug1_0_7988_1_38671_t1
---IFLYGDAGSGKTCYAHRMASLWA--------------NEIDYVFFIS---MKYLS--------GDDETVEDIVCNDFLFSQ------YDENARSTARKALRS--P--QTRCLVIFDGLDEWPK-----------------------------NKLP--STGNLRNCQV------LFTSRPS--KIATM--------------------------------NLRYEET----
>pfu_aug1_0_9269_1_09927_t1
---IFLYGDAGSGKTCYALGMASLWA--------------NEIDFVFLIS---MKYLS--------GDDETVEDIVCNDFLLSQ------YDENARSTARKALRS--P--KTRCLVILDGLDEWPKNKLPS------------------------------MGN-LRNCQV------LFTSRSS--KISTM-----------NLRYEETDKIGHVQRF-SQ--EDTENLVP---
>pfu_aug1_0_188_1_14872_t1
---IFMHGEAARGKSMYCKQLLNYWC---------------EFDFTFLVS---LRHVH--------QSRTLLEDMICYDTFKNN--------KECHDTIRHVLSS--D--QYRCLILVDGLDEWRISKDKS-------------------SELTHNGLP--NIETFSACTC------FFTLRPS--RLDVV-----------ASAIYDSKKVVQIFGL-NE--KGQNLVV-DKV
>pfu_aug1_0_128_1_14815_t1
---IFMTGDSGRGKTTFCLWLLKNWC--------------KEFDFCFLLQ---LGDFQ-----DVQINVASVKDMICQVVFESD--------TDHHATIRHVLSS--N--QYRSLIIIDGLDEWNPNEETR-------------------KHLIYDRMP--KLDVSSTVSC------FIAMRPW--VLSTM-----------SKTVRNSDRVIEVFGL-NE--AGIENVV-KNV
>pfu_aug1_0_20319_1_47376_t1
---IYMLGDAAHGKTTYCLWLLRKWC--------------RRFDFVFLIK---FRNIH-------DPNLVSVKDMICQDAFESD--------IHCHDAIRCVLSS--D--EYQSFIIMDGLDEWYS-NSES-------------------------NMP--NIDVSGSVTC------FISMRPW--VFPLL-----------LKKPQHSDRVIEILGLSES-------------
>pfu_aug1_0_103_1_29098_t1
---IFLKGKAAHGKTTYCLWLVRKWC--------------GGFDFVFLIQ---FRNVN--------PNRSSIMDMICYDLFGMD--------KGCHDTIRHVLSS--D--DYKSLIIMDGLDEWNPNEEAR--------------------KNLTCKHMPNIEGLSSGVVC------FFSMRPW--LFPGI-----------SRMKGDKSIVLEIHGL-SE--YAIENVI-RNV
>pfu_aug1_0_10080_1_02864_t1
---VYMLGDAAHGKTTYCLWLLKKWC--------------KDFHFVFLIQ---FRHVS--------PSRASVVDMICQDVFRRD--------KGCHATIRHVLSS--D--KYRSLIIMDGLDEWNPNDEAR--------------------QQLTCPGMPNIEDVSSTTSC------FFSMRPW--VFPAI-----------SKNIKVRDRVVQIQGL-SE--TGMMNVV-QN-
>pfu_aug1_0_220_1_65286_t1
---IYLLGDAAHGKTTYCLWLAKKWC-------------L-EFDFVFLLK---FRYVN--------ANRASVIDMICQDTLSRV--------KDCHDTVRHVLSS--D--KYRSLIIMDGLDEWNP-NEES------------------------RKLL--TCKSMPNTCVSSTVSCFFTMRPW--VFASI-----------SKMVKMSDKVIEIHGI-SE--NGVEKVV-DN-
>pfu_aug1_0_7511_1_52981_t1
----YMLGDAAHGKTTYCMWLIKHWC---------------KFDFVFHVS---LGHVD--------PSIANVKDMICQDIFGSY--------PGLQEQADHVLSC--S--KHSCFVILDGLDEWKPNQLAI-------------------DMLKYKGFP--NSHNMSQCLI------FITMRPW--KFTDI-----------ACSLNTDSRVIEILGL-DD--NGINEVI-NKV
>pfu_aug1_0_16419_1_54300_t1
---VYMLGDAAHGKTTYCMWLINTWC---------------QFDFVFYLQ---FRHVD-----PST---TNVNDMICKYILGRD--------TTLYEVVKNVLFC--D--RYKCFILMDGMDEQKS-KKGM------------------P-----------YIDNMSNCVL------FIPMRPW--RFADV-----------TEFVNYNDRVVEILGL-DD--KSIEAVI-QKV
>pfu_aug1_0_1515_1_29739_t1
---IFMIGHPARGKTTYCQWLSHNWC---------------EFDFLFFVK---LRNIA---------TFDSLANAIWYDVFKDD--------PVTAHDVNEVLMN--A--NERCLIILDGLDELKS-------------------------ECTCLDI---EMSSIRNCVT------FFTTRPW--RYADV-----------SHLVDDNDKVLEIKGL-DD--EGIRNVT-EKV
>pfu_aug1_0_1515_1_29740_t1
---VLLIGLPGRGKTTLCHWLAQNWC-------------RSKFDFLFLIK---LCEIS--------KTMSSLQEIICKQLFKNN--------QKCHDIVHEILSS--P--DYRCLIIFDGLDELKS-GIKL------------------------------PITNFPSCTT------LITTRPV-RRYDES------------NMFNEFDRILEIKGL-DE--NGIKSIL-EKI
>AF376061_1_IPAF_hsNLRC4
---CIIEGESGKGKSTLLQRIAMLWG--------------TKFKFVFFLR---LSRAQ-----------GGLFETLCDQLLDIP-------GTIRKQTFMAMLLK--L--RQRVLFLLDGYNEFKPQNCPE-----------------------IEALI--KENHRFKNMV------IVTTTTE--CLRHI--------------RQFGALTAEVGDM-TE--DSAQALI-REV
>jgi_Capca1_207210_fgenesh1_pg_C_scaffold_84000040NLRC
---VLLQGSSGAGKSTLCASVAYAWS-------------KTPFRLAFYVD---LKMAK-----------GGLLECIQQQCLLQE-----------QQDLDALIEN--N--QRDSLFLLDGYENISNPDSDI------------------------YDLI--HRRLYPKSTV------LLTTEST-FLTRPL--------------AKLFDMRLVLSGI-SP--ESQGALI-QHY
>CGI_10018771NLRC
---ILMEGPSGSGKTILSHMVAYMWA-------------KNKYGILLHVD---LKRIN-----------GDFQEQVHRNLLPDD-------FKLNPSEFFSMLEA--N--ASEVVMIVDGYDGKPN-------------------------QKVLEDIL--SGSQLRQANV------IVMMNPE---------------------------IVSSPGF----LPDSRMFS----
>gi_2642132_gb_U19251_1_NAIP
---MCVEGEAGSGKTVLLKKIAFLWA--------------NRFQLVFYLS---LSSTR---------PDEGLASIICDQLLEKE-------GSVTEMCMRNIIQQ--L--KNQVLFLLDDYKEICS------------------------IPQVIGKLI--QKNHLSRTCL------LIAVRTN--RARDI--------------RRYLETILEIKAF-PF--YNTVCIL-RKL
>Cp_1__2
---ILITGNAGVGKSLFSRKLLADWS--EDCIFNEEKADSPEIRFAFLMT---FRQLN------MLDEEMSLVQFLNEFSVLDK---------RMDDSVIEYIIE--H--PEEVILIIDGYDEYKSEQRQKLNDEHFASSYPDNPRSKMPVTALVRKLV--KQKLLANSVI------ILTSRPG--EASEM-------------KNLDFDRYLEIVGY-SK--EQFEEYV-QKY
>Tel_2
---ILIKGNPGMGKSLCCRNLVHKWA--------GNALSIPGIKFAFLLT---FRQLN-----MLADKELNLRELLNLCSMLDE-------SVMLDESMMEFIIH--H--PDQLLIAFDGYDEYKQCERHK-MVSDFESGYPNDPKEKMPVAALISKLL--KKKILRNSLV------VATCRPV-EASELI--------------NIHFDRCVEITGF-AE--KQVVEYV-EKY
>Na_2
---ILIVGNPGIGKSLFCKKLVHDWT-HDCIFDSTATTGHPDIKFTFLLT---FRQLK-------SDEKFDLKKLLNLCTMLDE-------TALVEEHVIDYIIQ--H--PEHLLIILDGYDEYQDRRNMV--GADFEKSFPNNPKSEMHVTALVSKIV--KKKILRNSIV------VVTSRPL--EADEI-------------KHLPFDRHVEIDGF-SE--EQVIEFV-GKY
>jgi_Capca1_214069_fgenesh1_pg_C_scaffold_6000049NLRC
---ILLIGRPAIGKTCFLRKTCQDWA-------------PENFDCVFLFQ---LREFN---QDDILKKGISLRKLLMERHGPEK---------PDEDIIWNQLK------PNKCLIIFDGLDEFKGFEELP----PKDPPKYSSSSARMRLPFLLWNLL--KGNIFKGCYV------ICSSRPR-ALALPL-------------LQDLFQRNVDLHGF-DE--AQVVAYF-Q--
>SPU_014719
---LAFIGEAGVGKSTLFAKIALDWA-------------LQEINLLFLES---FREIK----------ESGFFGDTVMGHFPDD-------SEVNGEWIDEYIRK--N--QRKVLILLDGLDEAQIDIKKP------------------NRNDAIVSIV--RGERFIDTPV------VITTRPF--GADQI----------------------------KS-------------
>SPU_013952
---LAFLGEAGVGKSTLFAKIALDWA-------------LQDITLLFHES---FRDIE----------DSPFFGDIVMNHFPDD-------TEFLGEWIDNYIKE--N--QRKVLILLDGMDEAKMDIKCP------------------NRKLAIVSIA--RRERFTDTSV------LISSRPF--GADQI---------KSIPKIHEKYSYIRVEGF-TK--ENTNEYI-KQY
>SPU_020916
---LAFLGEAGVGKSTLFAKIALDWA-------------LQDITLLFHES---FRDIE----------DSPFFGDIVMNHFPDD-------TEINGESIDKYIKE--N--QRKVLILLDGLDEAKIDITCP------------------NRKLAIVSIA--RRERFIDTSV------LISSRPF--GADQI---------KSIPKIHDKYSYILIEGF-TK--ENTNEYI-KQF
>SMAR011685_SMAR011685
---IHIVGDAGSGKSTVAKKMCFDWG--------------KRFEYVFNVP---LRLVG----------EKTIKKYIFDEITEYN-------DEFDAKCLQKLLNK--S--EEEILFFLDGLDEIDKDKISK----------------------KLSAIF----QSFPNSTF------VITSRFS-WDQKTL-------------LEAKFKRCLKLNGF-TD--EGVAIFR-EKY
>Aqu1_2238711455876
---ILISGRPGAGKTVLLTKVAKDWA--------------HDVNLLLHIS---LRELA------RKSDFPQLEDAVSLCLLDKE----------KVHELAKVIDE-VN--GKGICFAFDGLDEYPK-RNDP--------------------SDAIMKII--RKEFLPLATV------IVSSRPT--ASSCV-------------PVQSRDLHVEIIGF-MP--EQIKEYV-TQY
>adi_v1_00412
---VLVEGSPGIGKSTFCLKLAHDWA--------------PSFKLVFLLK---CRDMK-----------GDIVEDIFEQLLPED------LKEKTKEVLVNFLGDLNN--QKQILIILDGLDELPE-KLEV----------------------RVNKVL--GRKKFSLCYV------LATTRQE-KGIHTR-------------EQFQFDTCLAIEGF-T--------------
>adi_v1_11761NLRG
---TIVEGSPGIGKTTFCLKLAYDWA-------------FPEFELVLLLK---CRDID-----------GDLTEAITKQLFPKD------LSKDAREELFRFLEDIEN--QERILIILDGLDELAE-QSKH----------------------FVDDLL--HRKRWACCYV------LATTRQE-IGIEVR-----------KQPEFVFNLCLQIEGF-TR--EDSFEYI-RKH
>jgi_Nemve1_204364_fgenesh1_pg_scaffold_50000048
----------------------------------------EDVKVVLLLQ---CRDLV----------DVSDWKDVIRQAIPEH------YSEQDQESIIRYICD--N--EEHIAFVLDGYDELPSSSKGP------------------------LDMIINAKKVLKQCYV------IVTSRMN-QIPQEL--------------KNCFDRTLEIKGW-DL--SNAEQFI-KDY
>NemVec_XP_001621464_1
---VLLEGNPGVGKTTLCKKLVNSWA-------------PAEVEIVLLLK---CRDIV----------DAEDWKDILRQEIPEN------YADEDKERIIEYICN--N--EKRVALVIDGYDELNT-SEKA-----------------------LHKIL--CKKALPQSFI------LMTSRKN-RMQAEV--------------KNCFDASLEIKGI-ES--SSGKQLI-LDF
>Ae_2
---ILIQGVPGSGKSTFCKKFAYDWS----ENKMPNSDSFPELDLVLVIK---CRDLR----------TGDLWEAIENQNLPDE-------LREQKADVFQYIRN--N--QNKILLLVDGYDEIPVCGDDD------------------KMKQSIMDLI--SGKLLSQCRV------IVTSRPE--KASEI--------------RKHFDKKMEIQGFGSW--SDSCTFI-KRF
>adi_v1_18050NLRG
---VLIEGEPGIGKTTYCRKLAYDWA--------------PRVEVLLLLR---CREIE----------SNCIWKAIEDQVLPED------IEPEVRKTFIQFLQE--N--PSKVLLVLDGLDEADP-EKLK----------------------LFRKLI--QGKLLPGCFV------VLTSRHE--AGSNI--------------MPHTDTLLEIVGF-TT--TDAGCFI-RRY
>adi_v1_23159NLRG
---VLIEGEPGSGKTTYCRKLAYDWA--------------PRVEVLLLLR---CHEIK-----------SSIWEAIDEQILPKD------IEPEERDVFIQFLRE--N--PSKVLLVLDGLDEADP-EKQT----------------------LFRTLV--QREKLPGCFI------VLTSRHE--AGSNI--------------RPYTDTLLEIVGF-TR--TDAECFI-RKY
>adi_v1_01004
---VLIEGEPGMGKTTYCQKLVFDWA--------------PRIDVLLLLK---CRGIK-----------SSLWDAVEDQILPDE------LKSEEKEMFFQFLKE--N--PSKVLLVLDGLDEADP-QKLE----------------------MFLKLI--QRKLLPGCYV------ILTSRHE--VGRKV--------------RPFTDTLLEIVGF-TT--ADAKCYI-RKY
>adi_v1_01267NLRG
---VLIEGEPGMGKTTYCQKLVFDWA--------------PRIDIFLLLR---CRGIK-----------STIWDAIEDQILPDE------INPQDKKIFFQFLRE--N--PSKVLLVLDGLDEADPQKLDM-----------------------YLKLV--QSKQLFGCYI------VLTSRHE--AGVKV--------------RPYTDTLLEIVGF-TV--SDAKCYI-RKY
>adi_v1_11347
---VHIEGQLGMGKTTFSYKIAYDWA--------------PEFEIVLLLK---CRDIT-----------SGLWDAIGEQLLPKN------IDEEARERFFTFVQK--Q--RSNVLLVLDGLHELPISLWKE-----------------------YEDIF--EGRVLPHCYL------VVTTRCE--IGMGV--------------RKCFHTQLEVEGF-IK--TAAEEFI-EKY
>adi_v1_23387
---VLIEGQPGMGKTTYCHKIAYDWA--------------PDVTLVLLLK---CRDIN-----------CGLWEAIDDQLLPRE------VKEEDKERFFTFIRD--H--QSKVLLVLDGLDELPRDQLLI-----------------------YKDII--QGRVLPESYI------VVTARHD--VGVNV--------------RECCHTLLEVEGF-TE--TDVEEFI-LKY
>At_4__4
---ILIEGEAGIGKSTYCKKIAYDWS--------KGKLVIPDVDLVLVIK---CCDLK----------DGDLWQAIKEQSLPKE------LHGKNDEEVFDYISD--N--QQRILLILDGFDEIPATTENT-------------------MKQSIKELV--TGKLLSNARV------ILTSRPE--KCSDI--------------RKYFDKKLEMTGF-SW--NDSRDFI-KRF
>At_3__2
---ILIEGEAGIGKSTYCKKIAYDWS--------KGKLVIPDVDLVLVIK---CCDLK----------DGDLWQAIKEQNLPED----LGHETKKAEEVYDYIRV--N--QRKILLMLDGFDEIPATTDTT-------------------MKQSIKELV--TGKLLSNARV------ILTSRPE--RCSDI--------------RKSFDKKLEMTGF-SL--NDSHDFI-ERF
>At_4__3
---ILIEGEAGIGKSTYCKKIAYDWS--------KGKLVIPDVDLVLVIK---CCDLK----------DGDLWQAIKEQNLPED----LGHETKKAEEVYDYIRV--N--QRKILLMLDGFDEIPATTDTT-------------------MKQSIKELV--TGKLLSNARV------ILTSRPE--RCSDI--------------RKSFDKKLEMTGF-SL--NDSHDFI-ERF
>jgi_Nemve1_219504_fgenesh1_pg_scaffold_417000003
---VLLEGESGAGKTTLCKKIAYDWA--------------PQVELVLSLK---CKGMS----------SKGFPQAVQDQLFPEE------FSKQDREEVVQYIKE--H--KNKVLIILDGYDELPS-EARE----------------------SINNVI--CKKFYSSSYT------LLTSRPE-KKLSKY---------------FTGSNALEIKGF-HD-------------
>jgi_Nemve1_203213_fgenesh1_pg_scaffold_41000052
---VLLEGESGVGKTTFCQKLAYDWA---------------QVEILLSLK---SKGMS----------GGGLWKAISEQLVPEE------TNDDEREELFHYIKE--N--QEKVLIILDGYDELPS-HASV--------------------KESINKVV--SKKALPFSYT------LITSRPE-KRLSKY---------------FIGGNVLQVKGL-------------R--
>jgi_Nemve1_203167_fgenesh1_pg_scaffold_41000006
---VLLEGDSGAGKTTLTKKLASDWA--------------PEVELLLVLK---CSEMK------EGNEGGGIFQAIQEQLLPEE------ITDKERLVIFQYIKH--N--QGKVMVVLDGFDEIPLQANSV--------------------KESLNKVI--RRNALALSYI------LVTSRPD----ETL------------YRHFVGGNILQIKGL----------------
>NemVec_XP_001623451_1
---VLLEGDSGAGKTTLTKKLASDWA-------------P-EVELLLVLK---CSEMK------EGNEGGGIFQAIQEQLLPEE------ITVEERLVIFQYIKH--N--QGKVMVILDGLDEIPSQANSV--------------------KESLNKVI--SRNALALSYI------LVTSRPDKTLYRH----------------FVGGNILQIKGL----------------
>jgi_Nemve1_208313_fgenesh1_pg_scaffold_91000014
---VLIEGESGAGKTTLCQKLAFDWA---------------EVELLLFLR---CKEMK----------DGGIAKAMQEQLLSSE------TSDEERKQVFDYMKE--N--QSKILMILDGYDELPVEASNV--------------------KERLGAVI--TRKAFATSNV------LVTIRSQ-----------------------------------EARPEQIS-------
>Aqu1_218328NLRD4
---ILIEGAPGIGKSMLAFEICSRWV---------------GYTLLLLFR---LREKF-------VQDCETVKELLGCFLVGQS---------WKEEVVRDIIDN--S--GEGVIIILEGFDELPH-ELTT-------------------PDSVFLKLS----FELPSASF------IFTSRPS--AKHCL------------KQEILFERHVEVIGF-TK--PSIEKYV-TEF
>1453359NLRD1
---VLIEGAPGIGKSMLAFEICSRWV--------------KKYPLLLLLR---LRDRV-------IKNCESVRELLGCFLKEQS---------WKDAVVQDIIDN--G--GEGLIVILEGFDELPEHLTKQ--------------------DSVFFQFS----TVLPCASL------VFTSRPS--AKHFL------------RLKVEFELHVEVIGF-TH--ENINEYI-QKF
>aq_ka13153x00250NLRD3
---ILIEGAPGIGKSMLAFEMCSRWV--------------KKYPLLLLLR---LRDRV-------IQNCKSVKDLLGCFLKEQS---------WKDAAVQDIIDN--G--GEGLIVILEGFDELPEHLTKR--------------------GSLFFQFS----NELPCATL------VFTSRPS--AKHYL------------KNEIEFERHVEVIGF-KK--ENIDEYI-EKF
>1449711NLRD5
---VLIEGAPGIGKSMLAFEICSRWI--------------KKYPLLLLLR---LRDKF-------IQNCKTVKDLLGCFLKEQS---------WKEEAVQHIFDK--S--GEGLIVILEGFDELPEDLTQA--------------------SSVFLQIS----EELPFTSL------IYTSRPS--AKHSL------------KQEISFSRHIEVLGF-TG--KSINEYI-QLF
>aq_ka13382x00520NLRD6
---VLIEGAPGIGKSMLAFEICSRWV--------------KKYPLLLLLR---LRDRV-------IQNCKSVRELLGCFLTEQN---------WKDATVQHIFNK--S--GKGLIVILEGFDELPE-DLTQ-------------------PGSVFLNIS----EELPFASL------IYTSRPS--AKHYL------------RQEITFSHHIEVIGF-TS--KSISQYI-QIF
>aq_ka12691x0022000230NLRD8
---VLIEGIPGIGKSTLAYEMCKRWT--------------QEYSLILLLP---LRDDS----VQRNWSPDKIQELIGIYLNMQS---------WKSEVVQKIFDD--D--GEGLLIILEGFDELPEDKPSN---------------------VDVLKVI---MRDMSDATI------IVTTRTS--TTHEL------------SKKIRFKKHIEIQGF-NE--DSRNRYV-TTF
>Aqu1_206280NLRD7
---VLIEGIPGIGKSTLAYEMCKRWA--------------QKYTLILLLR---LRDND----VQCNWSPDKVQKLIGIYLDKQS---------WKSEAVQKIFDG--D--GEGLLIILEGFDELPEDKPSN--------------------VEVLRVIM----RDMSEATI------IVTTRTS--TTHEL------------SHNIRFKKHIEIQGF-NQ--DNRNRYV-KTF
>Aqu1_213699Aqu1_213700NLRX2
---ILIEGVSGIGKSTLAYEMLKQWK--------------RRYSYVLLLR---LRNEN---VHQQWSQSPDVAQLIEECLNEQY---------IEPPEIKSILDN--K--GHNLLLILEGYDELPKEKFEF-----------------------QVNVFQKLKSHFDNAVV------IITTQPS--LSYQL------------TGNILFTKTIEILGF-N--------------
>snap_30736Aqu1_213697NLRD9i
---ILIEGVSGIGKSTLAYEMLKQWK--------------QNYSYVLLLR---FRNEN----VHQYWSPSKVTQLIQECLNEQY------------HEQPDILSN--S--GQDLLLILEGYDELPKKELEC-------------------HAQVFYQLN----RNFHNAVV------VITTHPS--FSYQL------------SDKILFAKKIEIIGF-DK--PNQDQYI-KVA
>Aqu1_208189
---VVIDGPPGIGKTTLCRKLLNMWS-------------HQQYDLVLYCP---LRNSK-----------ISAATTLADLFVRKL---------KRYKNVPEWFEE-RD--GEGLLIIFDGWDELSE-TLRQ--------------------SSLVASII--CKDELDQCSV------IVTSRSY--ASFSL-----------FEVMSNLSKHVQVIGF-TE--EEISTVI-IQT
>Aqu1_215792
---VVIDGPPGIGKTTLCRKLLNMWS-------------PQQYDLVLYCP---LRNSK-----------IATATTLAGLFEYES---------SKVPKAFDWFRD-RD--GEGLLIIFDGWDELSE-QDRE--------------------SSLAAKII--HRKNLDQCSV------IVTSRSY--ASSSL------------LKMDTLSRHVQVIGF-SQ--EEISTVI-IQT
>Aqu1_211634
---VVIDGPPGIGKTTLCRKLLNMWS-------------HQQYDLVLYCP---LRNSK-----------IATATTLADLFEYKS---------SKISKVVDWFSN-GD--GEGLLIMFDGWDELSE-QLRQ--------------------SSLAASII--QRKELDQCSV------VVTSRSY--ASSSL------------LKMDTLSRHVQVIGF-SK--EEISTVI-IQT
>Aqu1_209696
---IIIDGPPGIGKTTLCRKLLNMWS-------------HQKYDLVLYCP---LRNSK-----------IATATTLADLFVHHL---------NKYKNVPQWFEE-RD--GEGLLIIFDGWDELSE-QLRQ--------------------SSLAASII--CKEKLYQCSV------IVTSRSY--ASSSL-----------LEIMSNLSRHVQVIGF-SK--EEISTVI-IQT
>Aqu1_213597
---VVIDGPPGIGKTTLCKKLLNMWA-------------PEQYDLVLYCP---LRNSK---------IATATCTTLADLFVRQR---------YEVPMVAEWFEK-KN--GEGLLIIFDGWDELSE-QLRQ--------------------SSLAASII--FKEKLDQCSV------IVTSRSY--ASSSL------------LKMDTLDRHVQVIGF-SD--EEISTVI-IQT
>Aqu1_221813
---VVIDGPPGIGKTTLCRKLLNMWS-------------HQQYHLVLYCP---LRDSK-----------IATATTLADLFVCQL---------NRFKNVPEWFEE-RD--GEGLLIIFDGWDELSE-QLRQ--------------------SSLAASII--HRKQLDQCSV------IVTSRSY--ASSSL------------LKMDTLSRHVQVIGF-SE--EEISTVI-IQT
>Aqu1_212453
---VVIDGPPGIGKTTLCRKLLNMWS-------------HQQYDLVLYCP---LRNSK-----------IATATTLADLFVYQC---------YEVPMVAEWFEK-RL--GKGLLIIFDGWDELSE-QLRQ--------------------SSLAASII--YRRQLNNCSV------IVTSRSY--ASSSL------------LKMDTLSRHVQVFGF-SK--EEISTVI-IQT
>Aqu1_212082NLRC
---VVIDGPPGIGKTTLCRKLLNMWS-------------HQQYDLVLYCP---LRNSK-----------IATATTLADLFEYQC---------YEVPTVAEWFEK-RN--GEGLLIMFDGWDELSE-QLRR--------------------SSLAASII--HRKQLDQCSV------IVTSRSY--ASSSL-----------LEIISNLSRHVQVIGF-SK--EEISTVI-IQT
>Aqu1_209017NLRC
---VVIDGPPGIGKTTLCRKLLNMWS-------------HQQYDLVLYCP---LRNSK-----------IATATKLADLLEYRC---------YEVHMVAEWFEK-RN--GEGLLIIFDGWDELSE-QLRQ--------------------SSLAASII--HRKQLDQCAV------IVTSRSY--ASSSL------------LKMDTLSRHVQVIGF-SK--EEISTVI-IQT
>Aqu1_211218
---IVIDGPPGIGKTTLCRKLLNMWS-------------HQQYDLVLYCP---LRNSK-----------IATATTLTDLFVHRR---------YEVPMVAEWFEK-RD--GEGLLIIFDGWDELSE-QLRQ--------------------SSLAASII--HRKQLDQCSV------IVTSRSY--ASSSL------------LRMDTLSRHVQVIGF-SK--EEISTVI-IQT
>jgi_Capca1_205954NLR
---------PGIGKSILCQFFAYEWS---------------KFDLVFYLKAEDLKHQD------------SIAEAIRCHLLPED-------FKMSPNNLEELLQT------TTVLFLIDAYDEACV------------------------DNLLLEKLI--EKKHLRKSSL------LVTSRRH--------------------------------------------FL----
>jgi_Capca1_203863
---LLIEGNPGNGKSTICDWLAYKWS---------------SFDLVIYLH---AKHLK---------DQTTIADAIKSHLLPED-------FDISSCRLTEVLKA------KYVLFIVDGFDEACS------------------------ENPLLEQLI--ERKILRHTNI------LLTSRPG-FLQEKL---------------KYFDLIFEVEDY-DE----------QQQ
>jgi_Capca1_194205NLRC
---LLIEGNPGIGKSTICQTLAHEWG--------------HSFDLVLSFHAGDFIDVE------------SVAHAVQKHLLPSD-------YSITPSELQGVIKA------KNVLIIVDAFDEANA-GNRT-----------------------LDRLI--EGDILRHKTL------LITSRFN--FLENK--------------QRHFESRFTVEGY-DE--EERLEHV-KRY
>jgi_Capca1_186473NLRCas
---ILVEGDPAQGKSTLCQALAYAWS--------------KSFDLVILLHAGDLRGQD------------SVAEAIKTHLLPKD-------CDITSGQVNGLLLA------KNVLLIIDAFDEAAN-ENEI-----------------------LHQLI--EGKLLKHKTL------LLTSRPN--FLKNK--------------LLHFHSTATVEGY-NE--KEQLEHV-RRY
>jgi_Capca1_203065NLRC
---ILVEGDPAQGKSTLCQALAFAWS-------------SENIKSFDLVK-------------------TQLEERLKSLLPIDC--------GIPLRQLEELLQI------KNVLLIIDAFDEAST------------------------ENEMLHQLV--EGKRLKHKPL------LVTSRPN--FLENK--------------QRHFESRFTVEGY-NY--REQLEHV-KRY
>jgi_Capca1_198816
---LLVEGRPGMGKSTLCRMLPLKWS--------------HSFDLLFFLH---ASDFI---------GKTSIPDLITSQLLAYD-------SDISPEQLEVLLKG--Q--ACKFLFIADAYDEAHE------------------------GNQLLNRLI--EANLQLNATV------LVSSRPM-YLGQRL---------------SSFNSVFEVFGF-DE--GQQAEYV-ERL
>jgi_Capca1_214358NLRC
---ILIEGEPGMGKSTLCRMLALKWS--------------HSFDLLFILR---ASDFV---------NRSSIAEAICSCSFARD-------SMIYPGMLAEILIS-----NCKTLIVIDAYDEADD------------------------DNHLLNELI--VGRLLRNTTV------LVSSRPA--YLTQH--------------LDSFDSIFVLCGF-DE--VQQRDYV-DKI
>jgi_Capca1_217196
---ILVEGEAGIGKTTLLQMLVSKWN--------------HSFDLLFNLH---AKDFI---------GYTSIPDVIKSCLLARD-------SEISTETLEAILQK--H----NVIVLVDACDEGHV--ENQ----------------------LLNDVI--EGRVLKDATV------LLSSRPA--FLKFR----------------FFDSIFVVQGF-DE--EHQIEYV-DR-
>jgi_Capca1_219741
---ILVEGEAGIGKTTFLQMLVSEWN--------------HSFDLLFKLH---AKDFI---------GCTSIADVIKSCLLARD-------SEISTETLEAILQK------HNVIILVDAYDEGHV------------------------ENHLLNDVI--EGRVLKDATV------LLSSRPA--FLKFR----------------FFDSIVVVQGF-DE--EHQIEYV-DR-
>jgi_Capca1_195932NLRC
---ILIEADPGMGKSMLCQMLALTWS--------------HSFNLLFNLR---AKNFS---------GCTSIEGVISECLLARD-------SGISQRTMNNILKR------TNVLFVIDAYDEKCG--ENQ----------------------LLMDLI--EGLVQRNATV------LIASRPA-HLIQKL---------------SFFDSIFVVCGF-SK--NNQMEYV-EKL
>jgi_Capca1_214611NLRC
---ILIEADPGMGKSILCKMLTLMWS--------------HSFNLLFYLH---AKNFR---------RCTSIADVICECLLARD-------YGMSPSTLNKILKS------SKVLFVIDDYDEKYG------------------------ENQLLMDLI--EGLVQRHATV------LIASRPA-NLIQKL---------------MFFDSMFVVRGF-SD--DNKIKYI-EKL
>jgi_Capca1_192408NLRC
---IMVEGNPGVGKSTLCQKLAFAWS--------------HSFDIVIYLTAADFKGFK------------DVASLIRAHLLPKD-------FRISVNAISSALRD------RCVLFLVDGYDESYS------------------------DNPLLHDVI--QRKVSVQSTI------LLTSRPN--YLREM--------------LRYFDTRLHLDGF-NA--QQRQNYI-EKF
>jgi_Capca1_201949NLRC
---ILLEGDPGMGKSTLCQSLTYRWA--------------HSWSLVIYLTAPDYKGYT------------DIATAVCDNLLPEM---------TANEAFEEALEQ------SSTLFIVDSYDEGHT------------------------DNTLLQDLI--KGIVCAEATV------LVTSRPN--YLRDM--------------LRDFDSNLFTGGF-NG--EQKRLYV-KRF
>jgi_Capca1_193620NLRC
---ILVEGDAGMGKTTLCQNLAFRWA--------------HSWTFVIYLTAANLQGYD------------DIHTAVHDHLLPGV----------SNEEVKKALDS--S--QSSTLFIIDSFDEGYM--DNM----------------------LLRDLI--QGRVYSNATL------LLTSRPN--YLQDL--------------LKEFDSKLSTDGF-ST--EQKLLYI-KKF
>jgi_Capca1_197828NLR
----------------------HSWT------------------FVVYLTAANLKGFK------------KIHNAVRKHLLPKL----------SIHKLKAALKS--S--ESKTLFIIDSYDECFK--DNV----------------------LLHDLI--QGRVYANATL------LLTSRPN--YLKAH-------------LKKAFDSKLSTDGF-NR--EQKRLYV-TRF
>jgi_Capca1_206691
---ILVEGDPGMGKTTLCQNLAFRWG--------------HSWTLVVYLTAANLKGFT------------DIHTAIRDHLLRES----------SIEEVKAALKS--S--QSNTLFIIDSYDEGFK-DNVL-----------------------LHDLI--EGRVYANATL------LLTSRPN--YLEDL-------------LKKAFDSELSTYGF-NR--EQKRLYV-TRF
>jgi_Capca1_203555
---ILVEGDPGMGKTTLCQNLAFRWG--------------HSWTFVVYLTAANLKGFT------------DIHTAIRDHLLRES----------SIEEVKAALKS--S--QSNTLFIIDSYDEGFKENVL------------------------LRDLI--EGRVYANATL------LLTSRPN--YLKDH-------------LKKAFDSKLSTDGF-NR--EQKRLYV-ERF
>jgi_Capca1_216904
---ILVEGDPGMGKTTLCQNLAFRWG--------------HSWTFVVYLTAANLKGFT------------DIHTAIRDHLLRES----------SIEEVKAALKS--S--QSNTLFIIDSYDEGFK----N--------------------NVLLCDLI--EGRVYAKATL------LLTSRPN--YLQDL-------------LKKAFDSKLSTDGF-NR--EQKRLYV-ERF
>DappuG303444_DappuT303444
---LLIMGETGYGKTTLLLRLLNDWS---------------RFKLVYFLS---CRDLS-----------SQRVNLFGSPTKEEA------------ELAAALASD--T--ENQTLFLLDGLDELNNWPEEM------------------------KDLL--EGRLYPASTV------LATSRPV-PSAVSH---------------PAFHKRIIIHGF-EL--VHVESFI-RSF
>DappuG329395_DappuT329395
---VLIEGNPGYGKTTLTLKMAFDWA-------------IDKFHLVFLIP---LRDFQ-----------GDLQSYLFNEFFPQH------ESLEDREDWWNYIKE--N--HQSILFILDGLDELSS-EHRA----------------------PIDMLL--KGNIFDKVSV------VVTSRSV-SSDDNI--------------LSYFNRRIEIRGF-GL--GQTEQFI-QNY
>SMAR003856_SMAR003856
---ILMEGQPGSGKTSLATRIAYDWA-------------VNNFQFVFLLP---LRELQ----------SQSVEDALKTIGKICG--------FKDSEKMDEIIAS--N--EQHVLFIFDGLDELSV-QDRE----------------------SILLLL--YKQKYGDATM------LVTCRTG--------------------------------------------------
>hom_g7221_t1DN
---VLIEGEPGIGKSTLAKELVLRWA-------------LSNYDIVFFIQ---LRFET-----------YHKATSIEDLFVDLD-----NQTINMTDLNIEIKKR--K--GAGILWILDGFDELPS-HLRN--------------------NSILMTLI--KGVILPKSTV------IVTSRPV--ASDLL----------LELLKDDNSKRISLRGF-DS--TKIGEFA-LKY
>Aqu1_228453DN
---VLIEGEPGIGKSTLAKELVLRWA--------------NNYDIVFLIQ---LRFET--YHKFNA----SIEDLFVD--LDDQ-------SINMKHLKLKIKKA--K--GAGILWILDGFDELPN-HLKS--------------------NSVLMKLI--KGDNLSKSTV------IVTSRPV--ASDLL--------L--RFLHDHNSKHISLRGF-DS--TKIEEYA-LKY
>Aqu1_204933DN
---VLIEGEPGIGKSTLAKELALRWA--------------NNYDIVFLIQ---LRFET-----------YHKATSVEDLLVDLD-----DQSINMTDLHVEIRKR--K--GAGILWILDGFDELPSHLKNN--------------------SSVLMKLI--KGDILPKSTV------IVTSRPV--ASDLL----------LHFLHDHNSKRISLRGF-DS--TKIEEYA-SKY
>Aqu1_228454DN
---VLIEGEPGIGKSTLAKELVLRWA--------------NNYDIVFLIQ---LRFET-----------YHKATSIEHLFVDLD-----DQSINMTELHVEIKKR--K--GAGILWILDGFDELPS-HLKS--------------------NSVLMKLI--KGDNLSKSTV------IVTSRPV--ASDQL----------LHFLHEHDSKRISLRGF-DS--TKIEEYA-LQY
>Aqu1_217513DN
---VLIEGEPGIGKSTLAKELTLRWV--------------NNFKVVIFIA---LRHET-----------YQKAKTFEDLLIDVE-------DINMTEIALSIKKT--K--GAGVLWVLDGFDELPH-QLRS------------------NSTSIFIKLI--KGDILRKSTK------IVITRHA--ASFPL-----------YTYLEHNSKSLYIVGF-SP--NETRKYA-TKY
>Aqu1_209295DN
---VLITGEPGIGKSTLAKELTLRWV-------------NKNYKIVILIL---LRLKT-----------YQKAENIEDLLINVE-------DTNMTEVMLSISKT--R--GAEVLWILDGFDELPH-QPRT------------------NSVSIFLQLI--KGDILPKSTV------IVTSRHA--ATEPL-----------LIFLENDSKHFALRGF-SP--NEILKYA-STY
>Aqu1_207748DN
---VLIEGEPGIGKSTLAKELTLRWV--------------NNFRVVIFIT---LRLEI-----------NQKAKTFEDLLIFVE-------NMNMTEIALLIKRA--R--GAGVLWILDGFDELPH-HLRN------------------SSTSIFIKLI--RGDILSKSTV------IVTSRHA--ATDPL-----------RTYLEDDSKLIALKGF-GS--NETMQYA-SKY
>Aqu1_220887DN
---VLIEGEPGIGKSTLAKELALQWA--------------NNFKIIILIP---LRLEI-----------YQKAENIEDLLIYVE-------DIDMVKITSSINRA--R--GAEVLWILDGFDELPH-HLRN------------------SSTSIFIKLI--KGDILPKSTV------IVTSRHA--ATDRL-----------LTFLEDDSKHIVLRGF-GP--NEILEYV-SKY
>Aqu1_220885DN
---VLIEGEPGIGKSTLAKELTLQWV-------------LTDYKIVILIP---LRLET-----------YQKAKNIEDLLIDVE-------NINETEVMLLINET--K--GAEVLWILDGFDELPH-HLRN------------------SSTSIFIKLI--KGDILPKSTV------IVTSRHA--ATDPL-----------LTFLEDDSKHIALRGF-GS--NETIQYA-FRY
>hom_g24358_t1DN
---VIIAGEPGIGKSTLAKELTLRWV--------------NSYKIIILIP---LRFET-----------NQKAKNIKDLLIDVD-------DINETEVMLSINKT--K--GADILWILDGFDELPH-HLRT------------------NSTSIFIKLI--KGDILPKSTV------IVTSRHA--ATDPL-----------LTFLEDDSKHIALRGF-GS--NEILEYA-SKY
>Aqu1_206247DN
------RGEPGIGKSTLAKELTLRWV--------------NNYKIIILIP---LRFET-----------YQKAKNIEDLLINVD-------DINETEVMLLINET--K--GAGVLWILDGFDELPH-HLRN------------------SSTSIFIELI--KGDILPKSTV------IVTSRHA--AIFPL-----------LTFLEDDSKLIALKGF-GS--NEILKYA-SNY
>Av_2
---ILIEGKAGVGKSTLASEIVYDWA---------TEVNNSRFKLVFLIE---LRQVN-----------TGIKEAMFDLLFPRD-------FVATADQLYNYVTH--Y--QEDVLFILDGYDEINPSTIPD-----------------------LHDLI--TGKFLKNATV------VVTTRPE--KGSKL--------------HWYVDLRVEVTGF-TA--ENMQNFI-RKY
>At_3__1
---ILIEGKAGVGKSTLASEMVYDWA---------TQVNNSSFKLVFLIE---LRQVN-----------KGIKEAMFDLLFPRD-------FEVTPDQLYDYVAH--H--QDEVLFILDGYDEINPSLIPD-----------------------LHDLI--MGKFLKNSTV------VVTTRPE--KGSKL--------------HWYVDIRVEVTGF-TA--ENMYQFI-HRY
>At_4__1
---ILIEGKAGVGKSTLASEMVYDWA---------TQVNNSSFKLVFLIE---LRQVN-----------KGIKEAMFDLMFPRD-------FEVTPDQLYDYVTH--H--QDEVLFILDGYDEINPSLIPD-----------------------LHDLI--MGKFLKNSTV------VVTTRPE--KGSKL--------------HWYVDIRVEVTGF-TA--ENMYQFI-HRY
>Ap_1
------------------------MK--------------SPFKLVFLIE---LKQVN-----------SSIKEAMFDLLFPKD-------FRISCEQLYSYVSQ--H--QQDVLFILDGYDEINPSAIQD-----------------------LHELI--TGKILKQSTV------VVTSRPG--KGTKI--------------HWYMDTRIEVIGF-TA--ENMHQYI-RKY
>Ap_2
---ILIEGKAGVGKSTLASEIVYDWA---------TGEMKSPFKLVFLIE---LKQVN-----------SSIKEAMFDLLFPKD-------FRISCEQLYSYVSQ--H--QQDVLFILDGYDEINPSAIQD-----------------------LHELI--TGKILKQSTV------VVTSRPG--KGTKI--------------HWYMDTRIEVIGF-TA--ENMHQYI-RKY
>Tel_1
---ILIEGKAGVGKSTLASEIVYDWA---------TDDSNTAFKLVFLIE---LRQVN-----------KGIKEAMFDLLFPKD-------FSITCEQLYSYVTL--H--QDEILFILDGYDEINPSKIPD-----------------------LHDLI--TGKILKNSTV------VVTTRPG--KGSKV--------------HWYMDMRVEVTGF-TA--ENMRQYI-RKY
>Cp_1__1
---ILIEGKAGVGKSTLASEMVYDWA---------TGESNAKFKLVFLIE---LRQVN-----------KSIKEAMFDLLFPKD-------FSISCEQLYSYITL--H--QDEILFILDGYDEINPSVVPD-----------------------LQDLI--TGKILKNSTV------VVTTRPG--KGSKI--------------HWYMDIRVEVTGF-TA--ENMNQYI-RKY
>Cp_2__4
---ILIEGKAGVGKSTLASEMVYDWA---------TGESNAKFKLVFLIE---LRQVN-----------KSIKEAMFDLLFPKD-------FSISCEQLYSYITL--H--QDEILFILDGYDEINPSVIPD-----------------------LQDLI--TGKILKNSTV------VVTTRPG--KGSKI--------------HWYMDIRVEVTGF-TA--ENMNQYI-RKY
